# Supplementary material for: Spectral Effects on Symbiodinium Photobiology Studied with a Programmable Light Engine
Source: PLoS One. 2014 Nov 12;9(11):e112809. doi: 10.1371/journal.pone.0112809 (PMC4229233; doi:10.1371/journal.pone.0112809)
Supplement: File S1 — This file contains all displayed data. (XLSX) [file pone.0112809.s002.xlsx]

## Sheet: Fig. 1a
Wavelength (nm)	Symbiodinum absorption	Coral tissue (E0)	Halogen lamp (E0)
400	0.68035	0.2847	0.06753
401	0.68205	0.36581	0.06895
402	0.66364	0.35929	0.06993
403	0.67218	0.38293	0.07145
404	0.6912	0.38512	0.07346
405	0.72328	0.36937	0.0758
406	0.75066	0.37623	0.07875
407	0.75852	0.36772	0.08434
408	0.75586	0.37187	0.09015
409	0.76242	0.37281	0.08595
410	0.77414	0.36542	0.08774
411	0.78863	0.35308	0.09256
412	0.79305	0.36491	0.09334
413	0.78685	0.37734	0.09517
414	0.79653	0.37749	0.09842
415	0.80969	0.38197	0.09986
416	0.82463	0.3804	0.10235
417	0.8351	0.3941	0.10477
418	0.83042	0.41408	0.10597
419	0.83108	0.41485	0.11008
420	0.83422	0.41295	0.11274
421	0.83762	0.41618	0.11437
422	0.84414	0.40456	0.11744
423	0.8537	0.39488	0.12396
424	0.86582	0.40638	0.12699
425	0.87835	0.40005	0.12969
426	0.87572	0.40656	0.13604
427	0.87765	0.41118	0.14102
428	0.88178	0.43093	0.13959
429	0.8922	0.44247	0.15039
430	0.90469	0.46864	0.15537
431	0.91556	0.47995	0.15734
432	0.9216	0.49185	0.1616
433	0.93693	0.50304	0.16776
434	0.9421	0.50904	0.16858
435	0.95981	0.51352	0.18167
436	0.9716	0.51956	0.18406
437	0.97391	0.5349	0.18686
438	0.97276	0.54639	0.1877
439	0.97412	0.55033	0.19611
440	0.97607	0.55025	0.19874
441	0.9792	0.579	0.20844
442	0.97119	0.56519	0.2099
443	0.97571	0.5818	0.21557
444	0.97083	0.58489	0.22112
445	0.97144	0.60896	0.22666
446	0.9743	0.63173	0.22393
447	0.97575	0.64472	0.23236
448	0.97514	0.63219	0.23774
449	0.96295	0.64359	0.2394
450	0.95757	0.64436	0.24355
451	0.95902	0.65741	0.25063
452	0.9622	0.68378	0.25264
453	0.96833	0.70264	0.25402
454	0.96572	0.70244	0.2642
455	0.96506	0.72048	0.27017
456	0.96106	0.73989	0.26328
457	0.96317	0.74116	0.28035
458	0.97382	0.76337	0.28283
459	0.98297	0.76354	0.2953
460	0.99255	0.77648	0.29573
461	0.99394	0.78051	0.3107
462	0.99128	0.78592	0.31756
463	0.9908	0.80256	0.32596
464	0.99192	0.80317	0.33609
465	1	0.81123	0.33195
466	0.99646	0.83372	0.35412
467	0.99389	0.84574	0.35433
468	0.98826	0.84713	0.36135
469	0.98688	0.85124	0.3728
470	0.98445	0.85535	0.38022
471	0.98288	0.84922	0.39596
472	0.97702	0.84909	0.39079
473	0.97475	0.83745	0.41253
474	0.96642	0.83098	0.41258
475	0.96365	0.81327	0.42316
476	0.95843	0.79996	0.42592
477	0.95409	0.79141	0.43449
478	0.94712	0.78164	0.43699
479	0.93629	0.76711	0.44452
480	0.92598	0.76177	0.44649
481	0.91736	0.75823	0.44299
482	0.90977	0.75397	0.445
483	0.90215	0.74749	0.44995
484	0.89533	0.7463	0.4437
485	0.88993	0.72849	0.44535
486	0.88487	0.72388	0.44421
487	0.88003	0.71703	0.44465
488	0.87488	0.71067	0.44178
489	0.86775	0.69358	0.4389
490	0.86216	0.68658	0.43948
491	0.8579	0.68522	0.43565
492	0.85447	0.67202	0.43893
493	0.85256	0.66218	0.43918
494	0.84974	0.66407	0.4405
495	0.84784	0.65735	0.44559
496	0.84252	0.65381	0.45131
497	0.83823	0.65515	0.4515
498	0.83011	0.64601	0.4565
499	0.82352	0.64904	0.45986
500	0.81508	0.64951	0.46445
501	0.80699	0.6464	0.47147
502	0.80127	0.63145	0.47772
503	0.79514	0.62234	0.48308
504	0.7874	0.61601	0.49584
505	0.77861	0.60421	0.50069
506	0.77042	0.58945	0.50752
507	0.76583	0.58624	0.51906
508	0.75988	0.58657	0.52812
509	0.75089	0.59163	0.53284
510	0.74185	0.59755	0.54012
511	0.73305	0.60076	0.55122
512	0.72646	0.61858	0.5604
513	0.71974	0.62928	0.56908
514	0.71425	0.63772	0.58184
515	0.70694	0.64184	0.58797
516	0.70324	0.66314	0.59358
517	0.69642	0.67415	0.60634
518	0.68907	0.69518	0.61808
519	0.67958	0.7107	0.62739
520	0.67388	0.72841	0.63556
521	0.66764	0.74734	0.64372
522	0.66114	0.78094	0.64768
523	0.65333	0.80519	0.66465
524	0.64738	0.8277	0.67065
525	0.6408	0.8508	0.67983
526	0.63362	0.87585	0.68876
527	0.62522	0.90235	0.69285
528	0.61828	0.93455	0.69821
529	0.6106	0.94851	0.7028
530	0.60418	0.97002	0.71301
531	0.597	0.98746	0.71658
532	0.58824	1.01442	0.72669
533	0.57836	1.02913	0.74031
534	0.56871	1.03145	0.74771
535	0.55836	1.05035	0.75103
536	0.54982	1.06298	0.76239
537	0.53922	1.06222	0.77055
538	0.52891	1.06015	0.7814
539	0.51749	1.05574	0.78714
540	0.50589	1.06784	0.80385
541	0.4942	1.06864	0.80845
542	0.48262	1.06322	0.81994
543	0.4712	1.04801	0.83142
544	0.45962	1.04274	0.8452
545	0.44607	1.0239	0.85515
546	0.43276	1.01948	0.8679
547	0.41812	1.0087	0.8763
548	0.40534	1.00014	0.88851
549	0.39162	0.98769	0.90662
550	0.37802	0.98013	0.90872
551	0.36306	0.97693	0.92788
552	0.34701	0.97489	0.93523
553	0.3315	0.97209	0.94345
554	0.31597	0.96315	0.95467
555	0.30142	0.95951	0.97024
556	0.28653	0.95643	0.9788
557	0.27075	0.96019	0.99153
558	0.25599	0.95903	1.00444
559	0.24134	0.95801	1.01707
560	0.22788	0.95947	1.02894
561	0.21267	0.95862	1.03046
562	0.20059	0.96331	1.05075
563	0.18792	0.96345	1.0519
564	0.17773	0.97098	1.0662
565	0.16576	0.96896	1.07666
566	0.15607	0.97194	1.0813
567	0.14683	0.97335	1.08903
568	0.13897	0.97754	1.10571
569	0.13164	0.98093	1.11009
570	0.12519	0.97925	1.11398
571	0.12088	0.98857	1.1254
572	0.11656	0.98569	1.12999
573	0.11288	0.97914	1.13472
574	0.10884	0.98095	1.15112
575	0.10614	0.97303	1.15296
576	0.10462	0.97321	1.16884
577	0.10292	0.96941	1.16608
578	0.10062	0.95834	1.18511
579	0.09947	0.95446	1.18892
580	0.09922	0.96123	1.19073
581	0.10001	0.98141	1.20349
582	0.10101	0.99498	1.21267
583	0.10131	1.00536	1.22317
584	0.10169	1.01372	1.22803
585	0.10183	1.01671	1.24023
586	0.10326	1.02871	1.24391
587	0.10442	1.02698	1.24824
588	0.10487	1.03219	1.26307
589	0.10476	1.03197	1.27239
590	0.1048	1.03034	1.28158
591	0.10557	1.02338	1.29536
592	0.10541	1.01746	1.30061
593	0.10339	1.02213	1.30769
594	0.09994	1.0205	1.32292
595	0.0957	1.02016	1.32547
596	0.09197	1.02137	1.32961
597	0.0878	1.01565	1.34628
598	0.08289	1.01327	1.35048
599	0.07806	1.01012	1.35822
600	0.07361	1.00651	1.37174
601	0.07025	0.99332	1.37594
602	0.06709	0.99302	1.38722
603	0.06416	0.98726	1.38722
604	0.06182	0.98533	1.40127
605	0.06042	0.98217	1.414
606	0.06007	0.97964	1.41374
607	0.06144	0.98625	1.41479
608	0.06344	0.98004	1.42161
609	0.06536	0.98127	1.42712
610	0.06768	0.97831	1.43775
611	0.07088	0.97344	1.43263
612	0.07599	0.97081	1.44274
613	0.08108	0.96148	1.44326
614	0.08559	0.95912	1.44694
615	0.08986	0.95758	1.44707
616	0.0929	0.95786	1.4487
617	0.09697	0.96627	1.45153
618	0.10028	0.97347	1.45153
619	0.10433	0.98364	1.45153
620	0.10723	0.995	1.45481
621	0.10986	0.99901	1.45836
622	0.11132	1.00648	1.45796
623	0.11243	1.01165	1.45613
624	0.11352	1.01513	1.45613
625	0.11475	1.01694	1.46321
626	0.11684	1.02818	1.45665
627	0.1189	1.03187	1.46085
628	0.12206	1.03763	1.46006
629	0.12455	1.03697	1.46072
630	0.12723	1.03748	1.45731
631	0.13087	1.03674	1.46072
632	0.13457	1.02361	1.45721
633	0.13824	1.01931	1.4537
634	0.14027	1.02113	1.4437
635	0.14354	1.02473	1.43816
636	0.1459	1.02546	1.44615
637	0.14778	1.00577	1.44786
638	0.14814	0.99459	1.44694
639	0.14776	0.98643	1.44505
640	0.14776	0.98055	1.43749
641	0.14764	0.98715	1.43316
642	0.14946	0.98834	1.43894
643	0.15271	0.99767	1.4364
644	0.15557	1.01143	1.43316
645	0.15707	1.03093	1.43316
646	0.15859	1.04803	1.42465
647	0.16093	1.05162	1.42857
648	0.16306	1.06005	1.42279
649	0.16354	1.06254	1.41938
650	0.16465	1.06065	1.42451
651	0.16769	1.06422	1.42095
652	0.17053	1.05968	1.41614
653	0.17428	1.06347	1.41087
654	0.17879	1.06874	1.40534
655	0.18626	1.06723	1.414
656	0.19498	1.05954	1.39707
657	0.20781	1.05462	1.40236
658	0.22214	1.05538	1.39641
659	0.24125	1.06057	1.38614
660	0.26196	1.06865	1.38493
661	0.28709	1.06033	1.37885
662	0.313	1.05821	1.37493
663	0.34136	1.05711	1.37236
664	0.37055	1.05683	1.3721
665	0.40048	1.03377	1.36372
666	0.43208	1.02489	1.35048
667	0.46319	1.01676	1.35507
668	0.49161	1.01523	1.3421
669	0.5177	1.00016	1.34589
670	0.54079	0.98963	1.33359
671	0.56306	0.9689	1.32562
672	0.57993	0.94113	1.31832
673	0.59371	0.93592	1.3163
674	0.6002	0.94923	1.30752
675	0.5785	0.96809	1.29536
676	0.57466	0.97876	1.28712
677	0.56824	0.99014	1.27698
678	0.57963	1.00008	1.26779
679	0.56388	1.00172	1.2632
680	0.54315	1.0147	1.25401
681	0.51981	1.02062	1.24429
682	0.49245	1.02823	1.22462
683	0.46425	1.01345	1.21267
684	0.43501	1.00787	1.20349
685	0.40259	1.00304	1.18687
686	0.36749	1.01541	1.17795
687	0.3293	1.01638	1.16674
688	0.29172	1.02768	1.14782
689	0.25381	1.034	1.14026
690	0.21378	1.0381	1.11783
691	0.17357	1.04359	1.10797
692	0.13448	1.0329	1.09324
693	0.09622	1.03105	1.08271
694	0.06012	1.02722	1.05596
695	0.02563	1.01535	1.05541
696	-0.00438	0.99569	1.02434
697	-0.03061	0.97364	1.0157
698	-0.05635	0.91973	1.00178
699	-0.07867	0.8703	0.98367
700	-0.09919	0.85481	0.96922

## Sheet: Fig. 1b
Wavelength (nm)	Coral tissue (E0)	Halogen lamp (E0)
400	0.1937	0.04593
401	0.2495	0.04702
402	0.23844	0.0464
403	0.2574	0.04802
404	0.2662	0.05077
405	0.26716	0.05482
406	0.28242	0.0591
407	0.27892	0.06396
408	0.28109	0.06813
409	0.28424	0.06552
410	0.28288	0.06791
411	0.27845	0.07298
412	0.2894	0.07401
413	0.29691	0.07487
414	0.30068	0.07838
415	0.30928	0.08085
416	0.31369	0.08438
417	0.32911	0.08748
418	0.34386	0.08799
419	0.34477	0.09147
420	0.34449	0.09403
421	0.3486	0.09578
422	0.3415	0.09912
423	0.33711	0.10581
424	0.35185	0.10993
425	0.35138	0.11389
426	0.35603	0.11911
427	0.36087	0.12374
428	0.37998	0.12307
429	0.39477	0.13416
430	0.42398	0.14054
431	0.43943	0.14403
432	0.45329	0.14891
433	0.47131	0.15716
434	0.47957	0.15879
435	0.49288	0.17434
436	0.5048	0.1788
437	0.52095	0.18195
438	0.5315	0.18255
439	0.53609	0.19101
440	0.53709	0.19395
441	0.56696	0.20407
442	0.5489	0.20382
443	0.56766	0.2103
444	0.56782	0.21464
445	0.59157	0.22015
446	0.61549	0.21814
447	0.62909	0.22668
448	0.61647	0.23179
449	0.61974	0.23049
450	0.61702	0.23318
451	0.63047	0.24031
452	0.65793	0.24305
453	0.68038	0.24593
454	0.67836	0.2551
455	0.6953	0.26069
456	0.71108	0.25299
457	0.71387	0.26998
458	0.74339	0.27538
459	0.75054	0.29022
460	0.7707	0.29348
461	0.77578	0.30876
462	0.77906	0.31474
463	0.79518	0.32291
464	0.79668	0.33332
465	0.81123	0.3319
466	0.83077	0.3528
467	0.84057	0.35211
468	0.83718	0.35705
469	0.84007	0.36785
470	0.84205	0.37425
471	0.83468	0.38911
472	0.82958	0.38174
473	0.81631	0.40205
474	0.80307	0.39866
475	0.78371	0.40771
476	0.76671	0.40814
477	0.75508	0.41447
478	0.7403	0.41382
479	0.71824	0.41613
480	0.70539	0.41337
481	0.69557	0.40631
482	0.68594	0.40479
483	0.67434	0.40586
484	0.66819	0.39719
485	0.64831	0.39626
486	0.64054	0.393
487	0.63101	0.39124
488	0.62175	0.38644
489	0.60185	0.38079
490	0.59194	0.37884
491	0.58785	0.37368
492	0.57421	0.37499
493	0.56455	0.37437
494	0.56429	0.37425
495	0.55733	0.37773
496	0.55085	0.38017
497	0.54917	0.3784
498	0.53625	0.37888
499	0.5345	0.37864
500	0.5294	0.3785
501	0.52164	0.38041
502	0.50597	0.38272
503	0.49485	0.38405
504	0.48504	0.39036
505	0.47044	0.38978
506	0.45412	0.39093
507	0.44896	0.39745
508	0.44572	0.40124
509	0.44425	0.40004
510	0.4433	0.40062
511	0.44038	0.404
512	0.44938	0.40704
513	0.45292	0.40952
514	0.45549	0.41551
515	0.45374	0.41558
516	0.46634	0.41736
517	0.46949	0.4222
518	0.47902	0.42582
519	0.48297	0.42629
520	0.49086	0.42822
521	0.49895	0.4297
522	0.51631	0.42814
523	0.52606	0.43416
524	0.53584	0.43409
525	0.54519	0.43556
526	0.55496	0.43635
527	0.56417	0.43311
528	0.57781	0.43161
529	0.57916	0.42906
530	0.58606	0.43071
531	0.58952	0.42773
532	0.59672	0.42739
533	0.59521	0.4281
534	0.5866	0.42516
535	0.58647	0.41928
536	0.58445	0.41911
537	0.57277	0.41543
538	0.56073	0.41322
539	0.54634	0.40727
540	0.54021	0.4066
541	0.52812	0.39947
542	0.51313	0.39565
543	0.49382	0.3917
544	0.47926	0.38841
545	0.45673	0.38139
546	0.44119	0.37553
547	0.42176	0.36634
548	0.40539	0.36008
549	0.3868	0.35499
550	0.37051	0.34346
551	0.35468	0.33682
552	0.33829	0.32448
553	0.32225	0.3127
554	0.30433	0.3016
555	0.28922	0.2924
556	0.27404	0.2804
557	0.25997	0.26841
558	0.2455	0.25708
559	0.23121	0.24542
560	0.21864	0.23444
561	0.20387	0.21911
562	0.19323	0.21074
563	0.18105	0.19764
564	0.17257	0.18946
565	0.16062	0.17844
566	0.15169	0.16873
567	0.14291	0.15987
568	0.13585	0.15364
569	0.12913	0.14611
570	0.12259	0.13944
571	0.11949	0.13601
572	0.11489	0.13169
573	0.11053	0.12807
574	0.10677	0.12527
575	0.10328	0.12236
576	0.10182	0.12226
577	0.09977	0.11999
578	0.09643	0.11923
579	0.09494	0.11824
580	0.09537	0.11812
581	0.09815	0.12034
582	0.1005	0.12247
583	0.10185	0.12389
584	0.10309	0.12486
585	0.10353	0.12627
586	0.10622	0.12842
587	0.10723	0.13031
588	0.10825	0.13244
589	0.10811	0.13327
590	0.10798	0.13429
591	0.10804	0.13673
592	0.10726	0.13708
593	0.10568	0.13519
594	0.10199	0.13219
595	0.09763	0.12682
596	0.09394	0.12227
597	0.08917	0.11818
598	0.08399	0.11193
599	0.07885	0.106
600	0.07409	0.10095
601	0.06978	0.09664
602	0.06662	0.09305
603	0.06334	0.08899
604	0.06092	0.08662
605	0.05934	0.08541
606	0.05885	0.08492
607	0.06059	0.08691
608	0.06217	0.09017
609	0.06414	0.09327
610	0.06621	0.09729
611	0.069	0.10153
612	0.07377	0.10962
613	0.07795	0.11699
614	0.08209	0.12383
615	0.08605	0.13002
616	0.08899	0.13457
617	0.0937	0.14073
618	0.09762	0.14554
619	0.10262	0.15141
620	0.10669	0.15598
621	0.10976	0.1602
622	0.11204	0.16227
623	0.11374	0.16369
624	0.11524	0.16527
625	0.11669	0.16787
626	0.12013	0.17016
627	0.12269	0.17367
628	0.12665	0.17818
629	0.12916	0.18191
630	0.132	0.18539
631	0.13567	0.19113
632	0.13774	0.19606
633	0.14092	0.20093
634	0.14323	0.20247
635	0.14709	0.20639
636	0.14961	0.21095
637	0.14863	0.21393
638	0.14734	0.21432
639	0.14575	0.21348
640	0.14488	0.21237
641	0.14575	0.21156
642	0.14772	0.21503
643	0.15235	0.21931
644	0.15735	0.22292
645	0.16192	0.22506
646	0.16621	0.22589
647	0.16923	0.22986
648	0.17285	0.23196
649	0.17376	0.23208
650	0.17464	0.23451
651	0.17846	0.23824
652	0.18071	0.24145
653	0.18534	0.24584
654	0.19108	0.25122
655	0.19879	0.26333
656	0.20659	0.27236
657	0.21916	0.29138
658	0.23444	0.31014
659	0.25586	0.33436
660	0.27994	0.36273
661	0.30441	0.39579
662	0.33122	0.43028
663	0.36085	0.46839
664	0.39161	0.50835
665	0.414	0.54605
666	0.44284	0.58342
667	0.47095	0.62754
668	0.4991	0.65968
669	0.51778	0.69665
670	0.53518	0.72107
671	0.54555	0.74628
672	0.54579	0.76441
673	0.55567	0.78137
674	0.56973	0.78465
675	0.56004	0.74924
676	0.56246	0.73953
677	0.56264	0.72551
678	0.57968	0.73473
679	0.56485	0.71217
680	0.55113	0.681
681	0.53053	0.64668
682	0.50635	0.60296
683	0.4705	0.56289
684	0.43843	0.52344
685	0.40381	0.47774
686	0.37315	0.43281
687	0.33469	0.38414
688	0.2998	0.33479
689	0.26244	0.28936
690	0.22193	0.23893
691	0.18114	0.19228
692	0.1389	0.14699
693	0.09921	0.10416
694	0.06176	0.06347
695	0.02603	0.02705
696	-0.00436	-0.00449
697	-0.0298	-0.03108
698	-0.05183	-0.05644
699	-0.06847	-0.07737
700	-0.08479	-0.09612
--	--	--
Sum (ymol photons)	109.96	81.894

## Sheet: Fig. 3a
Time (s)	O2 (micomol /Litre)
1	172.3
2	172.34
3	172.28
4	172.23
5	172.15
6	172.19
7	172.26
8	172.3
9	172.22
10	172.19
11	172.13
12	172.13
13	171.94
14	171.99
15	171.95
16	172.07
17	172.03
18	172.09
19	171.95
20	171.9
21	171.83
22	171.89
23	171.95
24	172.02
25	172.06
26	171.97
27	171.9
28	171.91
29	171.96
30	172.01
31	171.94
32	171.86
33	171.68
34	171.66
35	171.72
36	171.87
37	171.8
38	171.67
39	171.65
40	171.72
41	171.66
42	171.7
43	171.7
44	171.74
45	171.6
46	171.6
47	171.59
48	171.51
49	171.46
50	171.48
51	171.66
52	171.59
53	171.55
54	171.46
55	171.55
56	171.58
57	171.47
58	171.45
59	171.45
60	171.47
61	171.53
62	171.41
63	171.46
64	171.36
65	171.39
66	171.29
67	171.25
68	171.28
69	171.3
70	170.98
71	170.77
72	170.91
73	171.28
74	171.48
75	171.36
76	171.16
77	171.18
78	171.21
79	171.28
80	171.31
81	171.25
82	171.24
83	171.07
84	170.91
85	170.96
86	170.96
87	171.11
88	170.96
89	170.88
90	170.83
91	170.88
92	170.98
93	170.97
94	170.99
95	170.89
96	170.95
97	170.93
98	170.95
99	171.01
100	170.91
101	170.79
102	170.69
103	170.71
104	170.81
105	170.69
106	170.74
107	170.63
108	170.66
109	170.55
110	170.53
111	170.51
112	170.49
113	170.47
114	170.53
115	170.56
116	170.58
117	170.46
118	170.28
119	170.28
120	170.33
121	170.51
122	170.47
123	170.47
124	170.28
125	170.16
126	170.15
127	170.25
128	170.32
129	170.29
130	170.32
131	170.41
132	170.35
133	170.22
134	170.15
135	170.13
136	170.27
137	170.24
138	170.18
139	170.08
140	170.09
141	170.2
142	170.14
143	170.16
144	170.1
145	170.17
146	170.14
147	170.1
148	170.04
149	169.96
150	169.95
151	169.9
152	169.89
153	169.9
154	169.94
155	170.04
156	170.08
157	170.02
158	169.98
159	169.96
160	170.02
161	169.98
162	169.96
163	169.9
164	169.9
165	169.94
166	169.87
167	169.91
168	169.88
169	170.06
170	170.09
171	170.08
172	170.1
173	170.22
174	170.43
175	170.49
176	170.39
177	170.37
178	170.29
179	170.27
180	170.25
181	170.3
182	170.4
183	170.31
184	170.34
185	170.3
186	170.36
187	170.28
188	170.27
189	170.08
190	170.08
191	170.12
192	170.26
193	170.31
194	170.28
195	170.24
196	170.23
197	170.25
198	170.25
199	170.19
200	170.09
201	169.98
202	169.97
203	169.97
204	170.14
205	170.13
206	170.21
207	170.16
208	170.19
209	170.11
210	170.16
211	170.1
212	170.13
213	170
214	170.04
215	169.99
216	169.98
217	169.93
218	170.04
219	170.14
220	170.08
221	170.04
222	169.91
223	169.76
224	169.6
225	169.5
226	169.68
227	169.68
228	169.79
229	169.69
230	169.72
231	169.64
232	169.78
233	169.78
234	169.91
235	169.68
236	169.53
237	169.2
238	169.2
239	169.28
240	169.39
241	169.39
242	169.24
243	169.31
244	169.24
245	169.37
246	169.25
247	169.18
248	169
249	169.13
250	169.32
251	169.48
252	169.36
253	169.24
254	169.14
255	169.07
256	169.03
257	168.99
258	169.1
259	169.18
260	169.2
261	169.13
262	169.07
263	169.07
264	169.14
265	169.14
266	169.16
267	169.07
268	169.07
269	169
270	169.07
271	169.08
272	169.22
273	169.12
274	169.13
275	169.01
276	169.06
277	169.03
278	169.14
279	169.23
280	169.11
281	169.07
282	168.88
283	169.05
284	169.09
285	169.12
286	169
287	168.93
288	169.03
289	169.17
290	169.22
291	169.14
292	168.98
293	168.94
294	169
295	169.06
296	169.02
297	168.95
298	168.95
299	168.93
300	168.97
301	168.97
302	168.93
303	168.95
304	168.87
305	168.91
306	168.89
307	168.9
308	168.9
309	168.79
310	168.87
311	168.87
312	168.89
313	168.8
314	168.78
315	168.78
316	168.93
317	168.92
318	168.97
319	168.92
320	169.03
321	168.92
322	168.86
323	168.8
324	168.84
325	168.82
326	168.79
327	168.78
328	168.84
329	168.85
330	169.04
331	169.04
332	169.04
333	168.94
334	168.89
335	168.85
336	168.82
337	168.9
338	168.95
339	168.91
340	168.8
341	168.87
342	168.88
343	168.9
344	168.73
345	168.69
346	168.7
347	168.73
348	168.72
349	168.67
350	168.69
351	168.73
352	168.73
353	168.73
354	168.66
355	168.63
356	168.55
357	168.54
358	168.65
359	168.63
360	168.68
361	168.62
362	168.76
363	168.75
364	168.87
365	168.74
366	168.76
367	168.7
368	168.69
369	168.73
370	168.76
371	168.85
372	168.69
373	168.63
374	168.65
375	168.83
376	168.78
377	168.81
378	168.89
379	168.86
380	168.75
381	168.49
382	168.4
383	168.39
384	168.53
385	168.66
386	168.63
387	168.61
388	168.65
389	168.7
390	168.7
391	168.72
392	168.75
393	168.78
394	168.72
395	168.71
396	168.53
397	168.48
398	168.54
399	168.77
400	168.82
401	168.74
402	168.72
403	168.67
404	168.55
405	168.52
406	168.52
407	168.7
408	168.64
409	168.69
410	168.56
411	168.63
412	168.6
413	168.74
414	168.67
415	168.67
416	168.61
417	168.59
418	168.55
419	168.58
420	168.57
421	168.64
422	168.65
423	168.71
424	168.7
425	168.64
426	168.65
427	168.54
428	168.6
429	168.58
430	168.68
431	168.68
432	168.79
433	168.73
434	168.65
435	168.46
436	168.58
437	168.57
438	168.63
439	168.53
440	168.59
441	168.59
442	168.71
443	168.74
444	168.77
445	168.48
446	168.37
447	168.24
448	168.44
449	168.37
450	168.44
451	168.47
452	168.59
453	168.54
454	168.54
455	168.54
456	168.65
457	168.56
458	168.6
459	168.5
460	168.49
461	168.37
462	168.38
463	168.5
464	168.49
465	168.54
466	168.51
467	168.62
468	168.48
469	168.44
470	168.39
471	168.47
472	168.47
473	168.46
474	168.49
475	168.46
476	168.51
477	168.35
478	168.28
479	168.31
480	168.36
481	168.32
482	168.12
483	168.25
484	168.44
485	168.57
486	168.57
487	168.49
488	168.45
489	168.41
490	168.36
491	168.36
492	168.3
493	168.37
494	168.4
495	168.44
496	168.45
497	168.44
498	168.47
499	168.42
500	168.4
501	168.3
502	168.29
503	168.36
504	168.49
505	168.48
506	168.44
507	168.45
508	168.54
509	168.54
510	168.47
511	168.42
512	168.53
513	168.46
514	168.51
515	168.4
516	168.53
517	168.54
518	168.56
519	168.53
520	168.58
521	168.59
522	168.58
523	168.5
524	168.53
525	168.42
526	168.36
527	168.31
528	168.36
529	168.45
530	168.51
531	168.58
532	168.43
533	168.28
534	168.26
535	168.3
536	168.47
537	168.35
538	168.39
539	168.31
540	168.48
541	168.49
542	168.5
543	168.46
544	168.39
545	168.28
546	168.28
547	168.28
548	168.33
549	168.3
550	168.22
551	168.18
552	168.12
553	168.22
554	168.17
555	168.16
556	168.24
557	168.4
558	168.46
559	168.42
560	168.4
561	168.36
562	168.29
563	168.18
564	168.2
565	168.18
566	168.16
567	168.16
568	168.3
569	168.33
570	168.32
571	168.15
572	168.26
573	168.23
574	168.29
575	168.2
576	168.23
577	168.19
578	168.22
579	168.29
580	168.29
581	168.32
582	168.31
583	168.26
584	168.17
585	168.23
586	168.24
587	168.19
588	167.95
589	168.04
590	168.02
591	168.17
592	168.11
593	168.16
594	168.12
595	168.12
596	168.17
597	168.01
598	168.13
599	168.19
600	168.38
601	168.28
602	168.13
603	168.13
604	168.08
605	168.04
606	168.1
607	168.15
608	168.34
609	168.19
610	168.22
611	168.03
612	168.13
613	168.09
614	168.05
615	168.01
616	168.02
617	168.18
618	168.19
619	168.21
620	168.12
621	167.99
622	168
623	167.97
624	168.05
625	168.01
626	168.08
627	168.19
628	168.16
629	168.16
630	168.01
631	167.98
632	167.88
633	167.87
634	168.04
635	168.14
636	168.14
637	168.08
638	167.96
639	168.02
640	167.97
641	168.08
642	168.16
643	168.07
644	167.98
645	167.94
646	167.94
647	168
648	167.84
649	168.04
650	167.93
651	168.03
652	167.92
653	168.06
654	167.95
655	167.9
656	167.87
657	167.95
658	167.95
659	167.88
660	167.82
661	167.84
662	168.02
663	168.11
664	168.15
665	167.95
666	167.87
667	167.91
668	167.95
669	167.95
670	167.86
671	167.84
672	168.06
673	168.1
674	168.13
675	167.94
676	167.89
677	167.83
678	167.88
679	167.85
680	167.83
681	167.79
682	167.72
683	167.79
684	167.74
685	167.79
686	167.73
687	167.76
688	167.77
689	167.75
690	167.74
691	167.71
692	167.79
693	167.8
694	167.95
695	167.94
696	167.9
697	167.66
698	167.58
699	167.66
700	167.74
701	167.76
702	167.75
703	167.83
704	168.01
705	168.04
706	168.01
707	167.84
708	167.82
709	167.83
710	167.71
711	167.66
712	167.62
713	167.83
714	167.78
715	167.76
716	167.59
717	167.56
718	167.69
719	167.71
720	167.73
721	167.59
722	167.52
723	167.54
724	167.59
725	167.69
726	167.68
727	167.67
728	167.77
729	167.79
730	167.69
731	167.57
732	167.59
733	167.69
734	167.67
735	167.65
736	167.67
737	167.75
738	167.69
739	167.66
740	167.73
741	167.83
742	167.85
743	167.79
744	167.81
745	167.82
746	167.82
747	167.72
748	167.8
749	167.6
750	167.62
751	167.39
752	167.5
753	167.6
754	167.72
755	167.77
756	167.6
757	167.5
758	167.59
759	167.7
760	167.75
761	167.67
762	167.66
763	167.75
764	167.76
765	167.68
766	167.52
767	167.55
768	167.62
769	167.71
770	167.63
771	167.63
772	167.64
773	167.67
774	167.67
775	167.63
776	167.6
777	167.66
778	167.65
779	167.63
780	167.64
781	167.56
782	167.63
783	167.57
784	167.73
785	167.68
786	167.73
787	167.69
788	167.56
789	167.46
790	167.47
791	167.51
792	167.51
793	167.37
794	167.43
795	167.38
796	167.38
797	167.4
798	167.52
799	167.59
800	167.61
801	167.55
802	167.52
803	167.49
804	167.4
805	167.38
806	167.32
807	167.49
808	167.54
809	167.6
810	167.51
811	167.56
812	167.51
813	167.49
814	167.4
815	167.47
816	167.39
817	167.32
818	167.24
819	167.38
820	167.45
821	167.55
822	167.43
823	167.41
824	167.46
825	167.44
826	167.47
827	167.4
828	167.47
829	167.6
830	167.55
831	167.62
832	167.57
833	167.52
834	167.45
835	167.36
836	167.47
837	167.41
838	167.41
839	167.48
840	167.49
841	167.66
842	167.6
843	167.77
844	167.55
845	167.42
846	167.38
847	167.46
848	167.56
849	167.46
850	167.47
851	167.29
852	167.41
853	167.4
854	167.55
855	167.5
856	167.51
857	167.44
858	167.46
859	167.5
860	167.54
861	167.53
862	167.43
863	167.37
864	167.24
865	167.34
866	167.32
867	167.5
868	167.47
869	167.48
870	167.38
871	167.39
872	167.38
873	167.28
874	167.28
875	167.32
876	167.39
877	167.45
878	167.46
879	167.46
880	167.53
881	167.57
882	167.65
883	167.53
884	167.31
885	167.36
886	167.31
887	167.44
888	167.35
889	167.38
890	167.4
891	167.38
892	167.4
893	167.44
894	167.46
895	167.44
896	167.44
897	167.35
898	167.21
899	167.22
900	167.26
901	167.42
902	167.37
903	167.36
904	167.18
905	167.05
906	167.06
907	167.18
908	167.32
909	167.31
910	167.2
911	167.19
912	167.05
913	167.08
914	167.02
915	167.15
916	167.33
917	167.4
918	167.34
919	167.23
920	167.11
921	167.15
922	167.17
923	167.28
924	167.21
925	167.26
926	167.33
927	167.43
928	167.37
929	167.19
930	167.16
931	167.19
932	167.25
933	167.25
934	167.08
935	167.05
936	166.95
937	166.96
938	166.94
939	167.04
940	167.16
941	167.15
942	167.25
943	167.31
944	167.37
945	167.23
946	167.21
947	167.16
948	167.19
949	167.12
950	167.04
951	167.16
952	167.18
953	167.25
954	167.12
955	167.01
956	167.07
957	167.09
958	167.2
959	167.15
960	167.17
961	167.15
962	167.17
963	167.23
964	167.28
965	167.22
966	167.08
967	167.05
968	167.23
969	167.25
970	167.11
971	167.02
972	167.02
973	167.08
974	167.01
975	167.02
976	167.04
977	167.09
978	167.14
979	167.05
980	167.16
981	167.14
982	167.23
983	167.19
984	167.15
985	167.11
986	167.05
987	167.12
988	167.21
989	167.1
990	167.07
991	167.08
992	167.08
993	167.07
994	167.03
995	167.09
996	167.13
997	166.99
998	167.03
999	166.97
1000	167
1001	166.92
1002	167
1003	167.12
1004	167.18
1005	167.2
1006	167.03
1007	167.06
1008	166.88
1009	166.94
1010	166.92
1011	167.06
1012	167.1
1013	167.13
1014	167.1
1015	167.19
1016	167
1017	166.97
1018	166.93
1019	167.06
1020	167.02
1021	166.98
1022	167.04
1023	167.12
1024	167.12
1025	167.13
1026	167.05
1027	167.08
1028	167.02
1029	167.03
1030	166.88
1031	166.73
1032	166.69
1033	166.82
1034	166.9
1035	166.93
1036	167
1037	167.09
1038	167.19
1039	167.06
1040	167.01
1041	166.8
1042	166.9
1043	166.88
1044	167.04
1045	167.06
1046	167.01
1047	166.99
1048	166.94
1049	167.02
1050	167.03
1051	166.88
1052	166.79
1053	166.84
1054	166.96
1055	167.06
1056	167.02
1057	166.96
1058	166.87
1059	166.87
1060	166.88
1061	166.94
1062	166.93
1063	166.9
1064	166.83
1065	166.77
1066	166.79
1067	166.71
1068	166.64
1069	166.62
1070	166.67
1071	166.75
1072	166.7
1073	166.75
1074	166.65
1075	166.79
1076	166.87
1077	167.15
1078	167
1079	166.96
1080	166.85
1081	166.86
1082	166.91
1083	166.87
1084	167.07
1085	166.89
1086	166.79
1087	166.59
1088	166.79
1089	166.81
1090	166.78
1091	166.7
1092	166.79
1093	166.9
1094	166.84
1095	166.72
1096	166.69
1097	166.85
1098	166.99
1099	167.01
1100	166.89
1101	166.8
1102	166.77
1103	166.79
1104	166.91
1105	166.92
1106	166.89
1107	166.83
1108	166.81
1109	166.88
1110	166.81
1111	166.7
1112	166.63
1113	166.69
1114	166.84
1115	166.8
1116	166.75
1117	166.62
1118	166.67
1119	166.64
1120	166.75
1121	166.61
1122	166.64
1123	166.58
1124	166.78
1125	166.82
1126	166.78
1127	166.55
1128	166.57
1129	166.63
1130	166.65
1131	166.63
1132	166.58
1133	166.58
1134	166.49
1135	166.53
1136	166.56
1137	166.46
1138	166.45
1139	166.55
1140	166.75
1141	166.69
1142	166.66
1143	166.55
1144	166.65
1145	166.63
1146	166.63
1147	166.49
1148	166.36
1149	166.39
1150	166.47
1151	166.46
1152	166.35
1153	166.38
1154	166.44
1155	166.64
1156	166.58
1157	166.68
1158	166.55
1159	166.59
1160	166.54
1161	166.55
1162	166.48
1163	166.49
1164	166.48
1165	166.56
1166	166.52
1167	166.5
1168	166.39
1169	166.47
1170	166.44
1171	166.44
1172	166.42
1173	166.53
1174	166.57
1175	166.55
1176	166.51
1177	166.5
1178	166.43
1179	166.37
1180	166.34
1181	166.34
1182	166.41
1183	166.47
1184	166.53
1185	166.47
1186	166.32
1187	166.26
1188	166.25
1189	166.4
1190	166.38
1191	166.3
1192	166.23
1193	166.31
1194	166.37
1195	166.54
1196	166.4
1197	166.43
1198	166.31
1199	166.4
1200	166.34
1201	166.39
1202	166.22
1203	166.29
1204	166.24
1205	166.36
1206	166.36
1207	166.36
1208	166.34
1209	166.3
1210	166.38
1211	166.42
1212	166.43
1213	166.3
1214	166.23
1215	166.28
1216	166.24
1217	166.31
1218	166.25
1219	166.36
1220	166.38
1221	166.38
1222	166.26
1223	166.13
1224	166.15
1225	166.12
1226	166.2
1227	166.15
1228	166.28
1229	166.27
1230	166.38
1231	166.28
1232	166.32
1233	166.22
1234	166.27
1235	166.3
1236	166.28
1237	166.32
1238	166.19
1239	166.14
1240	166.03
1241	166.05
1242	166.08
1243	166.05
1244	166.06
1245	166.06
1246	166.08
1247	166.13
1248	166.16
1249	166.25
1250	166.15
1251	166.07
1252	166.11
1253	166.16
1254	166.19
1255	166.09
1256	166.12
1257	166.08
1258	166.17
1259	166.12
1260	166.14
1261	166.05
1262	165.99
1263	166.04
1264	166.02
1265	166.02
1266	165.99
1267	165.96
1268	165.97
1269	165.95
1270	166.02
1271	166.02
1272	166.1
1273	166.06
1274	166.07
1275	166.03
1276	166.02
1277	166.03
1278	166.04
1279	165.96
1280	165.96
1281	165.85
1282	165.87
1283	165.78
1284	165.82
1285	165.91
1286	166.03
1287	166
1288	165.99
1289	166.02
1290	166.12
1291	166.16
1292	166.05
1293	165.93
1294	165.8
1295	165.74
1296	165.76
1297	165.97
1298	166.15
1299	166.21
1300	166.05
1301	165.9
1302	165.89
1303	165.89
1304	165.86
1305	165.71
1306	165.67
1307	165.71
1308	165.77
1309	165.8
1310	165.85
1311	165.85
1312	165.84
1313	165.83
1314	165.93
1315	165.95
1316	165.97
1317	165.87
1318	165.88
1319	165.79
1320	165.87
1321	165.75
1322	165.77
1323	165.66
1324	165.74
1325	165.78
1326	165.76
1327	165.73
1328	165.77
1329	165.76
1330	165.86
1331	165.75
1332	165.79
1333	165.65
1334	165.65
1335	165.65
1336	165.69
1337	165.69
1338	165.7
1339	165.74
1340	165.71
1341	165.67
1342	165.72
1343	165.75
1344	165.68
1345	165.57
1346	165.52
1347	165.54
1348	165.6
1349	165.72
1350	165.73
1351	165.68
1352	165.49
1353	165.67
1354	165.64
1355	165.79
1356	165.59
1357	165.69
1358	165.7
1359	165.8
1360	165.7
1361	165.61
1362	165.45
1363	165.49
1364	165.47
1365	165.58
1366	165.59
1367	165.51
1368	165.45
1369	165.4
1370	165.52
1371	165.47
1372	165.55
1373	165.51
1374	165.54
1375	165.36
1376	165.4
1377	165.45
1378	165.48
1379	165.52
1380	165.49
1381	165.51
1382	165.37
1383	165.41
1384	165.43
1385	165.45
1386	165.45
1387	165.45
1388	165.48
1389	165.47
1390	165.37
1391	165.39
1392	165.37
1393	165.47
1394	165.42
1395	165.41
1396	165.36
1397	165.34
1398	165.35
1399	165.4
1400	165.46
1401	165.42
1402	165.46
1403	165.47
1404	165.55
1405	165.52
1406	165.49
1407	165.48
1408	165.46
1409	165.35
1410	165.34
1411	165.31
1412	165.42
1413	165.35
1414	165.44
1415	165.39
1416	165.46
1417	165.34
1418	165.34
1419	165.27
1420	165.33
1421	165.37
1422	165.44
1423	165.44
1424	165.44
1425	165.42
1426	165.47
1427	165.49
1428	165.41
1429	165.37
1430	165.4
1431	165.42
1432	165.39
1433	165.27
1434	165.35
1435	165.36
1436	165.45
1437	165.4
1438	165.5
1439	165.4
1440	165.32
1441	165.19
1442	165.26
1443	165.31
1444	165.33
1445	165.22
1446	165.24
1447	165.23
1448	165.29
1449	165.22
1450	165.27
1451	165.25
1452	165.32
1453	165.26
1454	165.29
1455	165.33
1456	165.43
1457	165.42
1458	165.35
1459	165.18
1460	165.22
1461	165.17
1462	165.19
1463	165.22
1464	165.26
1465	165.25
1466	165.2
1467	165.31
1468	165.36
1469	165.33
1470	165.24
1471	165.22
1472	165.29
1473	165.3
1474	165.22
1475	165.05
1476	164.95
1477	164.94
1478	165
1479	165.04
1480	165.14
1481	165.06
1482	164.98
1483	164.94
1484	165.1
1485	165.12
1486	165.15
1487	165.06
1488	165.08
1489	165.02
1490	164.99
1491	164.97
1492	164.94
1493	164.92
1494	165
1495	165.02
1496	165.1
1497	165.07
1498	165.02
1499	164.9
1500	164.85
1501	164.96
1502	165.07
1503	165.03
1504	164.98
1505	164.9
1506	164.9
1507	164.9
1508	164.96
1509	165
1510	165
1511	164.94
1512	164.84
1513	164.7
1514	164.67
1515	164.77
1516	164.81
1517	164.87
1518	164.92
1519	164.92
1520	164.94
1521	164.91
1522	164.91
1523	164.77
1524	164.68
1525	164.71
1526	164.8
1527	164.78
1528	164.78
1529	164.83
1530	164.85
1531	164.91
1532	164.87
1533	164.92
1534	164.81
1535	164.68
1536	164.65
1537	164.66
1538	164.81
1539	164.84
1540	164.85
1541	164.87
1542	164.87
1543	164.88
1544	164.72
1545	164.76
1546	164.7
1547	164.75
1548	164.69
1549	164.76
1550	164.76
1551	164.7
1552	164.64
1553	164.6
1554	164.7
1555	164.65
1556	164.81
1557	164.76
1558	164.78
1559	164.65
1560	164.65
1561	164.62
1562	164.66
1563	164.65
1564	164.76
1565	164.72
1566	164.78
1567	164.77
1568	164.89
1569	164.67
1570	164.52
1571	164.43
1572	164.5
1573	164.63
1574	164.56
1575	164.61
1576	164.56
1577	164.62
1578	164.62
1579	164.59
1580	164.51
1581	164.47
1582	164.47
1583	164.47
1584	164.5
1585	164.55
1586	164.62
1587	164.57
1588	164.57
1589	164.53
1590	164.62
1591	164.57
1592	164.68
1593	164.63
1594	164.61
1595	164.5
1596	164.47
1597	164.52
1598	164.48
1599	164.45
1600	164.5
1601	164.57
1602	164.51
1603	164.45
1604	164.42
1605	164.53
1606	164.51
1607	164.58
1608	164.6
1609	164.63
1610	164.58
1611	164.52
1612	164.52
1613	164.46
1614	164.49
1615	164.5
1616	164.6
1617	164.6
1618	164.54
1619	164.48
1620	164.42
1621	164.5
1622	164.56
1623	164.54
1624	164.46
1625	164.44
1626	164.43
1627	164.45
1628	164.42
1629	164.44
1630	164.47
1631	164.38
1632	164.4
1633	164.43
1634	164.5
1635	164.41
1636	164.41
1637	164.38
1638	164.39
1639	164.25
1640	164.27
1641	164.33
1642	164.4
1643	164.44
1644	164.41
1645	164.38
1646	164.37
1647	164.45
1648	164.48
1649	164.41
1650	164.36
1651	164.43
1652	164.43
1653	164.38
1654	164.39
1655	164.41
1656	164.4
1657	164.26
1658	164.28
1659	164.29
1660	164.37
1661	164.34
1662	164.26
1663	164.23
1664	164.21
1665	164.35
1666	164.36
1667	164.37
1668	164.27
1669	164.21
1670	164.24
1671	164.13
1672	164.09
1673	164.1
1674	164.22
1675	164.3
1676	164.22
1677	164.22
1678	164.16
1679	164.18
1680	164.07
1681	164.16
1682	164.14
1683	164.18
1684	164.1
1685	164.2
1686	164.25
1687	164.38
1688	164.16
1689	164.15
1690	164.11
1691	164.24
1692	164.28
1693	164.21
1694	164.12
1695	164.15
1696	164.16
1697	164.24
1698	164.32
1699	164.35
1700	164.32
1701	164.21
1702	164.18
1703	164.22
1704	164.22
1705	164.21
1706	164.16
1707	164.09
1708	164.03
1709	164.05
1710	163.98
1711	163.97
1712	164.07
1713	164.25
1714	164.24
1715	164.16
1716	164.04
1717	164.09
1718	164.08
1719	164.13
1720	164.08
1721	163.94
1722	163.89
1723	163.94
1724	164.06
1725	164.16
1726	164.16
1727	164.08
1728	164
1729	163.96
1730	163.98
1731	163.97
1733	163.91
1734	163.98
1735	164.03
1736	164.04
1737	163.97
1738	163.95
1739	163.97
1740	163.65
1741	163.18
1743	163.44
1744	163.94
1745	164.08
1746	163.98
1747	163.95
1748	163.85
1749	163.89
1750	163.97
1751	164.06
1753	164.1
1754	164.08
1755	163.95
1756	163.88
1757	163.86
1758	163.89
1759	163.79
1760	163.83
1761	163.87
1762	164
1763	163.94
1764	163.89
1765	163.81
1766	163.9
1767	163.86
1768	163.85
1769	163.77
1770	163.89
1771	163.91
1772	163.85
1773	163.8
1774	163.9
1775	163.99
1776	163.97
1777	163.91
1778	163.89
1779	163.87
1780	163.8
1781	163.79
1782	163.86
1783	163.96
1784	164.08
1785	163.96
1786	163.94
1787	163.78
1788	163.91
1789	163.81
1790	163.88
1791	163.96
1792	164.04
1793	164.03
1794	163.92
1795	163.85
1796	163.96
1797	163.94
1798	163.97
1799	163.81
1800	163.88
1801	163.87
1802	163.97
1803	163.93
1804	164
1805	164
1806	164.09
1807	164.09
1808	164.05
1809	164.08
1810	164.1
1811	164.03
1812	163.89
1813	163.87
1814	163.82
1815	163.92
1816	163.89
1817	164.05
1818	164.06
1819	164.03
1820	164.05
1821	163.97
1822	164.05
1823	164.08
1824	163.98
1825	163.88
1826	163.78
1827	163.86
1828	163.86
1829	163.9
1830	163.9
1831	163.88
1832	163.83
1833	163.87
1834	163.95
1835	163.99
1836	163.97
1837	163.9
1838	163.89
1839	163.9
1840	164.04
1841	163.99
1842	164.03
1843	163.95
1844	164.04
1845	164.04
1846	164.05
1847	164.02
1848	163.94
1849	163.9
1850	163.86
1851	163.97
1852	163.99
1853	164.04
1854	164.03
1855	164.07
1856	163.97
1857	164
1858	163.87
1859	163.91
1860	163.74
1861	163.97
1862	163.95
1863	164
1864	163.91
1865	163.9
1866	163.96
1867	163.95
1868	163.99
1869	164.09
1870	164.09
1871	164.07
1872	163.99
1873	163.98
1874	164.06
1875	164.06
1876	164
1877	163.81
1878	163.68
1879	163.69
1880	163.78
1881	163.84
1882	163.85
1883	163.91
1884	163.9
1885	163.95
1886	163.93
1887	164.01
1888	164
1889	164.07
1890	164.16
1891	164.05
1892	163.97
1893	163.77
1894	163.84
1895	163.88
1896	163.95
1897	163.9
1898	163.76
1899	163.77
1900	163.81
1901	163.93
1902	164.01
1903	164.04
1904	164.11
1905	163.99
1906	164.04
1907	163.96
1908	163.97
1909	163.96
1910	163.98
1911	164
1912	163.99
1913	164.01
1914	163.99
1915	164.06
1916	163.96
1917	164.03
1918	164.07
1919	164.07
1920	163.97
1921	163.82
1922	163.79
1923	163.77
1924	163.77
1925	163.82
1926	163.98
1927	164.07
1928	163.99
1929	163.87
1930	163.83
1931	163.94
1932	163.97
1933	163.9
1934	163.98
1935	163.89
1936	164.02
1937	163.9
1938	164
1939	163.91
1940	163.93
1941	163.96
1942	163.96
1943	163.97
1944	163.96
1945	163.99
1946	164.04
1947	163.95
1948	163.95
1949	163.97
1950	164.02
1951	163.97
1952	163.96
1953	164
1954	163.95
1955	163.89
1956	163.75
1957	163.85
1958	163.85
1959	163.92
1960	164.01
1961	164.02
1962	164.1
1963	163.99
1964	163.93
1965	163.92
1966	163.81
1967	163.93
1968	163.88
1969	163.93
1970	163.87
1971	163.96
1972	164.03
1973	164
1974	163.96
1975	164.06
1976	164
1977	164.04
1978	163.98
1979	164.09
1980	164.12
1981	164.11
1982	163.98
1983	163.9
1984	163.89
1985	163.92
1986	163.88
1987	163.74
1988	163.67
1989	163.59
1990	163.75
1991	163.9
1992	163.99
1993	163.83
1994	163.82
1995	163.74
1996	163.85
1997	163.85
1998	163.93
1999	163.92
2000	163.92
2001	163.97
2002	164
[truncated: 11,743 more rows]

## Sheet: Fig. 3b
Spectrum	Irradiance	PN	SD	SE
Coral tissue	0	-3.9528	2.3472	1.3536
Coral tissue	47	-0.936	1.1664	0.675492
Coral tissue	86	1.4832	0.9576	0.551201
Coral tissue	130	3.0096	1.3968	0.8064
Coral tissue	173	4.3344	2.2104	1.2744
Coral tissue	213	5.3856	2.1672	1.2528
Coral tissue	253	6.4296	3.1248	1.8072
Coral tissue	336	7.0128	3.384	1.9512
Coral tissue	417	5.976	4.1616	2.3976
Coral tissue	719	7.1208	4.6368	2.6784
Coral tissue	999	7.92	5.1552	2.9736
Halogen Lamp	0	-3.1104	1.5192	0.8784
Halogen Lamp	47	-0.8856	1.3176	0.7632
Halogen Lamp	86	0.8352	0.452354	0.261167
Halogen Lamp	130	2.2968	0.7416	0.427496
Halogen Lamp	173	3.1824	1.1376	0.656377
Halogen Lamp	213	3.9456	1.6848	0.972
Halogen Lamp	253	4.3632	1.9656	1.1376
Halogen Lamp	336	4.644	2.2104	1.2744
Halogen Lamp	417	4.7016	1.8792	1.0872
Halogen Lamp	719	4.9752	1.4832	0.8568
Halogen Lamp	999	5.1624	1.404	0.8136

## Sheet: Fig. 3c
Spectrum	Irradiance	LEDR	SD	SE
Halogen lamp	47	3.3912	1.188	0.68588
Halogen lamp	86	3.8664	0.7776	0.449945
Halogen lamp	130	3.9312	0.7488	0.433956
Halogen lamp	173	4.3416	0.666644	0.384887
Halogen lamp	213	4.8528	0.551313	0.3183
Halogen lamp	253	5.2056	0.355223	0.205088
Halogen lamp	336	5.7528	0.495143	0.285871
Halogen lamp	417	6.228	0.544302	0.314253
Halogen lamp	719	6.5088	0.317125	0.183092
Halogen lamp	999	6.768	0.469852	0.271269
Coral tissue	47	3.816	1.1304	0.650564
Coral tissue	86	4.3704	1.2096	0.699816
Coral tissue	130	4.1904	1.188	0.687659
Coral tissue	173	4.7592	1.0584	0.611849
Coral tissue	213	4.7952	0.9432	0.545924
Coral tissue	253	5.3424	0.9576	0.553334
Coral tissue	336	5.2704	0.713884	0.41216
Coral tissue	417	5.184	0.63683	0.367674
Coral tissue	719	5.4576	0.700647	0.404519
Coral tissue	999	5.8752	0.650496	0.375563

## Sheet: Fig. 3c_fit
Spectrum	Irradiance	LEDR	95% LCL	95% UCL
Halogen lamp	47	3.24894	2.93377	3.56411
Halogen lamp	56.6162	3.37343	3.06348	3.68338
Halogen lamp	66.2323	3.49373	3.1889	3.79855
Halogen lamp	75.8485	3.60997	3.31018	3.90977
Halogen lamp	85.4647	3.7223	3.42744	4.01717
Halogen lamp	95.0808	3.83085	3.5408	4.12089
Halogen lamp	104.697	3.93574	3.65041	4.22107
Halogen lamp	114.313	4.03709	3.75636	4.31783
Halogen lamp	123.929	4.13503	3.85877	4.41129
Halogen lamp	133.545	4.22968	3.95776	4.50159
Halogen lamp	143.162	4.32113	4.05343	4.58883
Halogen lamp	152.778	4.4095	4.14587	4.67314
Halogen lamp	162.394	4.4949	4.23519	4.75461
Halogen lamp	172.01	4.57742	4.32147	4.83336
Halogen lamp	181.626	4.65716	4.40482	4.9095
Halogen lamp	191.242	4.73421	4.48531	4.98311
Halogen lamp	200.859	4.80867	4.56303	5.05431
Halogen lamp	210.475	4.88062	4.63806	5.12318
Halogen lamp	220.091	4.95015	4.71048	5.18981
Halogen lamp	229.707	5.01733	4.78036	5.25431
Halogen lamp	239.323	5.08225	4.84777	5.31674
Halogen lamp	248.939	5.14499	4.91278	5.37719
Halogen lamp	258.556	5.20561	4.97546	5.43575
Halogen lamp	268.172	5.26418	5.03589	5.49248
Halogen lamp	277.788	5.32079	5.09411	5.54747
Halogen lamp	287.404	5.37549	5.15019	5.60079
Halogen lamp	297.02	5.42834	5.20419	5.6525
Halogen lamp	306.636	5.47942	5.25617	5.70267
Halogen lamp	316.253	5.52877	5.30619	5.75136
Halogen lamp	325.869	5.57647	5.3543	5.79864
Halogen lamp	335.485	5.62255	5.40055	5.84455
Halogen lamp	345.101	5.66708	5.44501	5.88916
Halogen lamp	354.717	5.71012	5.48772	5.93252
Halogen lamp	364.333	5.7517	5.52873	5.97467
Halogen lamp	373.949	5.79188	5.5681	6.01567
Halogen lamp	383.566	5.83071	5.60587	6.05555
Halogen lamp	393.182	5.86823	5.6421	6.09437
Halogen lamp	402.798	5.90449	5.67683	6.13215
Halogen lamp	412.414	5.93953	5.71011	6.16895
Halogen lamp	422.03	5.97338	5.74198	6.20478
Halogen lamp	431.646	6.0061	5.7725	6.2397
Halogen lamp	441.263	6.03771	5.8017	6.27372
Halogen lamp	450.879	6.06826	5.82963	6.30689
Halogen lamp	460.495	6.09778	5.85633	6.33922
Halogen lamp	470.111	6.1263	5.88185	6.37076
Halogen lamp	479.727	6.15387	5.90622	6.40151
Halogen lamp	489.343	6.1805	5.92948	6.43152
Halogen lamp	498.96	6.20624	5.95168	6.4608
Halogen lamp	508.576	6.23111	5.97284	6.48938
Halogen lamp	518.192	6.25514	5.99301	6.51728
Halogen lamp	527.808	6.27837	6.01222	6.54452
Halogen lamp	537.424	6.30081	6.0305	6.57112
Halogen lamp	547.04	6.32249	6.04789	6.5971
Halogen lamp	556.657	6.34345	6.06442	6.62248
Halogen lamp	566.273	6.3637	6.08012	6.64728
Halogen lamp	575.889	6.38326	6.09501	6.67151
Halogen lamp	585.505	6.40217	6.10914	6.6952
Halogen lamp	595.121	6.42044	6.12252	6.71836
Halogen lamp	604.737	6.4381	6.13518	6.74101
Halogen lamp	614.354	6.45516	6.14715	6.76316
Halogen lamp	623.97	6.47164	6.15846	6.78483
Halogen lamp	633.586	6.48757	6.16912	6.80603
Halogen lamp	643.202	6.50297	6.17915	6.82678
Halogen lamp	652.818	6.51784	6.1886	6.84709
Halogen lamp	662.434	6.53222	6.19746	6.86697
Halogen lamp	672.051	6.54611	6.20577	6.88645
Halogen lamp	681.667	6.55953	6.21354	6.90552
Halogen lamp	691.283	6.5725	6.22079	6.9242
Halogen lamp	700.899	6.58503	6.22755	6.94252
Halogen lamp	710.515	6.59714	6.23382	6.96046
Halogen lamp	720.131	6.60885	6.23963	6.97806
Halogen lamp	729.747	6.62015	6.24499	6.99532
Halogen lamp	739.364	6.63108	6.24992	7.01224
Halogen lamp	748.98	6.64164	6.25443	7.02885
Halogen lamp	758.596	6.65185	6.25854	7.04515
Halogen lamp	768.212	6.66171	6.26226	7.06115
Halogen lamp	777.828	6.67123	6.26561	7.07686
Halogen lamp	787.444	6.68044	6.26859	7.09229
Halogen lamp	797.061	6.68934	6.27123	7.10745
Halogen lamp	806.677	6.69793	6.27353	7.12234
Halogen lamp	816.293	6.70624	6.2755	7.13698
Halogen lamp	825.909	6.71427	6.27716	7.15138
Halogen lamp	835.525	6.72203	6.27852	7.16553
Halogen lamp	845.141	6.72952	6.27958	7.17946
Halogen lamp	854.758	6.73677	6.28037	7.19316
Halogen lamp	864.374	6.74377	6.28088	7.20665
Halogen lamp	873.99	6.75053	6.28113	7.21993
Halogen lamp	883.606	6.75707	6.28112	7.23301
Halogen lamp	893.222	6.76338	6.28087	7.24589
Halogen lamp	902.838	6.76948	6.28038	7.25859
Halogen lamp	912.455	6.77538	6.27966	7.2711
Halogen lamp	922.071	6.78108	6.27872	7.28344
Halogen lamp	931.687	6.78659	6.27757	7.2956
Halogen lamp	941.303	6.79191	6.27621	7.3076
Halogen lamp	950.919	6.79705	6.27466	7.31944
Halogen lamp	960.535	6.80202	6.27291	7.33113
Halogen lamp	970.152	6.80682	6.27098	7.34266
Halogen lamp	979.768	6.81146	6.26886	7.35406
Halogen lamp	989.384	6.81594	6.26657	7.36531
Halogen lamp	999	6.82028	6.26412	7.37643
Coral tissue	47	3.86868	3.42409	4.31326
Coral tissue	56.6162	3.95118	3.51395	4.38841
Coral tissue	66.2323	4.02998	3.59998	4.45997
Coral tissue	75.8485	4.10524	3.68233	4.52814
Coral tissue	85.4647	4.17712	3.76117	4.59307
Coral tissue	95.0808	4.24577	3.83663	4.65492
Coral tissue	104.697	4.31135	3.90885	4.71384
Coral tissue	114.313	4.37398	3.97796	4.76999
Coral tissue	123.929	4.4338	4.04409	4.8235
Coral tissue	133.545	4.49093	4.10736	4.8745
Coral tissue	143.162	4.5455	4.16787	4.92313
Coral tissue	152.778	4.59762	4.22573	4.96951
Coral tissue	162.394	4.6474	4.28104	5.01376
Coral tissue	172.01	4.69495	4.3339	5.05599
Coral tissue	181.626	4.74036	4.3844	5.09631
Coral tissue	191.242	4.78373	4.43262	5.13484
Coral tissue	200.859	4.82516	4.47865	5.17166
Coral tissue	210.475	4.86472	4.52256	5.20688
Coral tissue	220.091	4.90251	4.56443	5.2406
Coral tissue	229.707	4.93861	4.60432	5.27289
Coral tissue	239.323	4.97308	4.64231	5.30385
Coral tissue	248.939	5.00601	4.67845	5.33356
Coral tissue	258.556	5.03746	4.71281	5.3621
Coral tissue	268.172	5.06749	4.74545	5.38954
Coral tissue	277.788	5.09618	4.77641	5.41595
Coral tissue	287.404	5.12358	4.80577	5.4414
Coral tissue	297.02	5.14975	4.83355	5.46596
Coral tissue	306.636	5.17475	4.85983	5.48968
Coral tissue	316.253	5.19863	4.88464	5.51262
Coral tissue	325.869	5.22143	4.90803	5.53483
Coral tissue	335.485	5.24321	4.93005	5.55637
Coral tissue	345.101	5.26401	4.95074	5.57728
Coral tissue	354.717	5.28388	4.97015	5.5976
Coral tissue	364.333	5.30285	4.98832	5.61738
Coral tissue	373.949	5.32098	5.0053	5.63666
Coral tissue	383.566	5.33829	5.02112	5.65545
Coral tissue	393.182	5.35482	5.03583	5.67381
Coral tissue	402.798	5.37061	5.04946	5.69176
Coral tissue	412.414	5.38569	5.06207	5.70932
Coral tissue	422.03	5.4001	5.07368	5.72652
Coral tissue	431.646	5.41386	5.08434	5.74338
Coral tissue	441.263	5.427	5.09408	5.75992
Coral tissue	450.879	5.43955	5.10293	5.77617
Coral tissue	460.495	5.45154	5.11095	5.79213
Coral tissue	470.111	5.46299	5.11816	5.80782
Coral tissue	479.727	5.47393	5.12459	5.82327
Coral tissue	489.343	5.48437	5.13027	5.83847
Coral tissue	498.96	5.49435	5.13525	5.85344
Coral tissue	508.576	5.50388	5.13955	5.8682
Coral tissue	518.192	5.51298	5.1432	5.88275
Coral tissue	527.808	5.52167	5.14623	5.89711
Coral tissue	537.424	5.52997	5.14866	5.91128
Coral tissue	547.04	5.5379	5.15053	5.92527
Coral tissue	556.657	5.54547	5.15186	5.93908
Coral tissue	566.273	5.55271	5.15268	5.95274
Coral tissue	575.889	5.55962	5.153	5.96623
Coral tissue	585.505	5.56621	5.15285	5.97958
Coral tissue	595.121	5.57252	5.15226	5.99278
Coral tissue	604.737	5.57854	5.15123	6.00584
Coral tissue	614.354	5.58429	5.1498	6.01877
Coral tissue	623.97	5.58978	5.14798	6.03157
Coral tissue	633.586	5.59502	5.14579	6.04425
Coral tissue	643.202	5.60003	5.14325	6.05681
Coral tissue	652.818	5.60482	5.14037	6.06926
Coral tissue	662.434	5.60939	5.13717	6.0816
Coral tissue	672.051	5.61375	5.13366	6.09384
Coral tissue	681.667	5.61792	5.12985	6.10598
Coral tissue	691.283	5.6219	5.12577	6.11803
Coral tissue	700.899	5.6257	5.12142	6.12998
Coral tissue	710.515	5.62934	5.11682	6.14185
Coral tissue	720.131	5.6328	5.11198	6.15363
Coral tissue	729.747	5.63612	5.1069	6.16534
Coral tissue	739.364	5.63928	5.1016	6.17696
Coral tissue	748.98	5.64231	5.09609	6.18852
Coral tissue	758.596	5.64519	5.09038	6.2
Coral tissue	768.212	5.64795	5.08448	6.21142
Coral tissue	777.828	5.65058	5.07839	6.22277
Coral tissue	787.444	5.6531	5.07213	6.23407
Coral tissue	797.061	5.6555	5.0657	6.2453
Coral tissue	806.677	5.6578	5.05911	6.25648
Coral tissue	816.293	5.65999	5.05237	6.2676
Coral tissue	825.909	5.66208	5.04548	6.27868
Coral tissue	835.525	5.66408	5.03845	6.28971
Coral tissue	845.141	5.66599	5.03129	6.30069
Coral tissue	854.758	5.66781	5.024	6.31162
Coral tissue	864.374	5.66956	5.01659	6.32252
Coral tissue	873.99	5.67122	5.00906	6.33337
Coral tissue	883.606	5.67281	5.00142	6.34419
Coral tissue	893.222	5.67433	4.99368	6.35497
Coral tissue	902.838	5.67578	4.98583	6.36572
Coral tissue	912.455	5.67716	4.97788	6.37644
Coral tissue	922.071	5.67848	4.96984	6.38712
Coral tissue	931.687	5.67975	4.96171	6.39778
Coral tissue	941.303	5.68095	4.9535	6.40841
Coral tissue	950.919	5.6821	4.9452	6.41901
Coral tissue	960.535	5.6832	4.93683	6.42958
Coral tissue	970.152	5.68426	4.92838	6.44014
Coral tissue	979.768	5.68526	4.91985	6.45067
Coral tissue	989.384	5.68622	4.91126	6.46117
Coral tissue	999	5.68713	4.9026	6.47166

## Sheet: Fig. 3d
Spectrum	Irradiance	PG	SD	SE
Coral tissue	0	0	0	0
Coral tissue	47	2.88	0.37325	0.215496
Coral tissue	86	5.8536	1.2312	0.709453
Coral tissue	130	7.1928	2.0016	1.152
Coral tissue	173	9.0936	3.2544	1.8792
Coral tissue	213	10.1808	3.1104	1.7928
Coral tissue	253	11.772	3.9312	2.268
Coral tissue	336	12.2832	3.9312	2.268
Coral tissue	417	11.16	4.7736	2.7576
Coral tissue	719	12.5784	5.328	3.0744
Coral tissue	999	13.7952	5.7384	3.312
Halogen lamp	0	0	0	0
Halogen lamp	47	2.4984	0.144219	0.0832651
Halogen lamp	86	4.7016	0.392874	0.226826
Halogen lamp	130	6.228	0.9792	0.564681
Halogen lamp	173	7.524	1.3536	0.7848
Halogen lamp	213	8.7912	1.98	1.1448
Halogen lamp	253	9.5616	2.196	1.2672
Halogen lamp	336	10.3968	2.6496	1.5264
Halogen lamp	417	10.9296	2.304	1.332
Halogen lamp	719	11.4912	1.6056	0.9288
Halogen lamp	999	11.9232	1.62	0.936

## Sheet: Fig. 3d_fit
Spectrum	Irradiance	PG	95% LCL	95% UCL
Coral tissue	0	0	0	0
Coral tissue	3.9023	0.3493	0.1576	0.541
Coral tissue	7.8047	0.689	0.3195	1.0586
Coral tissue	11.707	1.0194	0.4853	1.5536
Coral tissue	15.6094	1.3407	0.6545	2.027
Coral tissue	19.5117	1.6533	0.8269	2.4796
Coral tissue	23.4141	1.9572	1.002	2.9124
Coral tissue	27.3164	2.2528	1.1796	3.326
Coral tissue	31.2188	2.5403	1.3593	3.7213
Coral tissue	35.1211	2.8199	1.5407	4.0991
Coral tissue	39.0234	3.0919	1.7237	4.46
Coral tissue	42.9258	3.3564	1.9079	4.8049
Coral tissue	46.8281	3.6137	2.0931	5.1343
Coral tissue	50.7305	3.8639	2.2789	5.4489
Coral tissue	54.6328	4.1073	2.4652	5.7494
Coral tissue	58.5352	4.344	2.6518	6.0363
Coral tissue	62.4375	4.5743	2.8383	6.3103
Coral tissue	66.3398	4.7983	3.0247	6.572
Coral tissue	70.2422	5.0162	3.2106	6.8218
Coral tissue	74.1445	5.2281	3.3959	7.0603
Coral tissue	78.0469	5.4343	3.5804	7.2881
Coral tissue	81.9492	5.6348	3.764	7.5056
Coral tissue	85.8516	5.8299	3.9464	7.7133
Coral tissue	89.7539	6.0196	4.1275	7.9118
Coral tissue	93.6563	6.2042	4.3071	8.1013
Coral tissue	97.5586	6.3838	4.4851	8.2824
Coral tissue	101.461	6.5585	4.6614	8.4556
Coral tissue	105.363	6.7284	4.8358	8.6211
Coral tissue	109.266	6.8938	5.0081	8.7795
Coral tissue	113.168	7.0546	5.1783	8.931
Coral tissue	117.07	7.2111	5.3461	9.0761
Coral tissue	120.973	7.3634	5.5116	9.2152
Coral tissue	124.875	7.5115	5.6745	9.3485
Coral tissue	128.777	7.6556	5.8348	9.4765
Coral tissue	132.68	7.7959	5.9923	9.5994
Coral tissue	136.582	7.9323	6.147	9.7176
Coral tissue	140.484	8.0651	6.2987	9.8314
Coral tissue	144.387	8.1942	6.4473	9.9412
Coral tissue	148.289	8.3199	6.5928	10.0471
Coral tissue	152.191	8.4422	6.735	10.1495
Coral tissue	156.094	8.5613	6.8738	10.2487
Coral tissue	159.996	8.6771	7.0093	10.3449
Coral tissue	163.898	8.7898	7.1412	10.4384
Coral tissue	167.801	8.8995	7.2696	10.5294
Coral tissue	171.703	9.0062	7.3943	10.6182
Coral tissue	175.606	9.1101	7.5153	10.705
Coral tissue	179.508	9.2112	7.6325	10.79
Coral tissue	183.41	9.3096	7.746	10.8733
Coral tissue	187.312	9.4054	7.8555	10.9553
Coral tissue	191.215	9.4987	7.9613	11.0361
Coral tissue	195.117	9.5894	8.0631	11.1157
Coral tissue	199.019	9.6778	8.161	11.1945
Coral tissue	202.922	9.7637	8.2551	11.2724
Coral tissue	206.824	9.8475	8.3453	11.3496
Coral tissue	210.727	9.9289	8.4317	11.4262
Coral tissue	214.629	10.0083	8.5143	11.5022
Coral tissue	218.531	10.0855	8.5932	11.5778
Coral tissue	222.434	10.1607	8.6684	11.653
Coral tissue	226.336	10.2339	8.7401	11.7278
Coral tissue	230.238	10.3052	8.8082	11.8022
Coral tissue	234.141	10.3746	8.873	11.8763
Coral tissue	238.043	10.4422	8.9345	11.95
Coral tissue	241.945	10.5081	8.9928	12.0233
Coral tissue	245.848	10.5722	9.0481	12.0963
Coral tissue	249.75	10.6346	9.1004	12.1688
Coral tissue	253.652	10.6954	9.1499	12.2409
Coral tissue	257.555	10.7546	9.1968	12.3125
Coral tissue	261.457	10.8123	9.2411	12.3835
Coral tissue	265.359	10.8685	9.283	12.454
Coral tissue	269.262	10.9232	9.3227	12.5238
Coral tissue	273.164	10.9766	9.3601	12.593
Coral tissue	277.066	11.0285	9.3956	12.6615
Coral tissue	280.969	11.0791	9.4291	12.7292
Coral tissue	284.871	11.1285	9.4608	12.7961
Coral tissue	288.773	11.1765	9.4908	12.8622
Coral tissue	292.676	11.2233	9.5193	12.9274
Coral tissue	296.578	11.269	9.5462	12.9917
Coral tissue	300.481	11.3134	9.5718	13.055
Coral tissue	304.383	11.3568	9.5961	13.1174
Coral tissue	308.285	11.399	9.6193	13.1788
Coral tissue	312.188	11.4402	9.6413	13.2391
Coral tissue	316.09	11.4804	9.6623	13.2984
Coral tissue	319.992	11.5195	9.6823	13.3567
Coral tissue	323.894	11.5577	9.7015	13.4138
Coral tissue	327.797	11.5949	9.7199	13.4698
Coral tissue	331.699	11.6311	9.7375	13.5247
Coral tissue	335.602	11.6665	9.7545	13.5785
Coral tissue	339.504	11.701	9.7709	13.6312
Coral tissue	343.406	11.7347	9.7867	13.6827
Coral tissue	347.309	11.7675	9.8019	13.7331
Coral tissue	351.211	11.7995	9.8168	13.7823
Coral tissue	355.113	11.8308	9.8312	13.8304
Coral tissue	359.016	11.8613	9.8452	13.8773
Coral tissue	362.918	11.891	9.8589	13.9231
Coral tissue	366.82	11.92	9.8723	13.9678
Coral tissue	370.723	11.9484	9.8854	14.0113
Coral tissue	374.625	11.976	9.8983	14.0537
Coral tissue	378.527	12.003	9.911	14.095
Coral tissue	382.43	12.0293	9.9235	14.1352
Coral tissue	386.332	12.0551	9.9359	14.1742
Coral tissue	390.234	12.0802	9.9481	14.2122
Coral tissue	394.137	12.1047	9.9603	14.2491
Coral tissue	398.039	12.1286	9.9723	14.2849
Coral tissue	401.941	12.152	9.9844	14.3197
Coral tissue	405.844	12.1749	9.9963	14.3534
Coral tissue	409.746	12.1972	10.0083	14.3861
Coral tissue	413.648	12.219	10.0202	14.4178
Coral tissue	417.551	12.2403	10.0322	14.4485
Coral tissue	421.453	12.2612	10.0441	14.4782
Coral tissue	425.356	12.2815	10.0561	14.507
Coral tissue	429.258	12.3014	10.0682	14.5347
Coral tissue	433.16	12.3209	10.0802	14.5616
Coral tissue	437.062	12.3399	10.0924	14.5875
Coral tissue	440.965	12.3585	10.1046	14.6125
Coral tissue	444.867	12.3767	10.1168	14.6366
Coral tissue	448.769	12.3945	10.1292	14.6599
Coral tissue	452.672	12.412	10.1416	14.6823
Coral tissue	456.574	12.429	10.1541	14.7039
Coral tissue	460.477	12.4457	10.1667	14.7246
Coral tissue	464.379	12.462	10.1794	14.7446
Coral tissue	468.281	12.478	10.1922	14.7637
Coral tissue	472.184	12.4936	10.2051	14.7821
Coral tissue	476.086	12.5089	10.218	14.7998
Coral tissue	479.988	12.5239	10.2311	14.8167
Coral tissue	483.891	12.5386	10.2443	14.8329
Coral tissue	487.793	12.553	10.2575	14.8485
Coral tissue	491.695	12.5671	10.2709	14.8633
Coral tissue	495.598	12.5809	10.2843	14.8775
Coral tissue	499.5	12.5944	10.2978	14.8911
Coral tissue	503.402	12.6077	10.3114	14.904
Coral tissue	507.305	12.6207	10.3251	14.9163
Coral tissue	511.207	12.6335	10.3389	14.9281
Coral tissue	515.109	12.646	10.3527	14.9393
Coral tissue	519.012	12.6583	10.3666	14.95
Coral tissue	522.914	12.6703	10.3806	14.9601
Coral tissue	526.816	12.6821	10.3946	14.9697
Coral tissue	530.719	12.6937	10.4087	14.9788
Coral tissue	534.621	12.7051	10.4228	14.9875
Coral tissue	538.523	12.7163	10.4369	14.9957
Coral tissue	542.426	12.7273	10.4511	15.0034
Coral tissue	546.328	12.7381	10.4653	15.0108
Coral tissue	550.231	12.7487	10.4796	15.0178
Coral tissue	554.133	12.7591	10.4938	15.0243
Coral tissue	558.035	12.7693	10.508	15.0306
Coral tissue	561.938	12.7793	10.5222	15.0364
Coral tissue	565.84	12.7892	10.5364	15.042
Coral tissue	569.742	12.7989	10.5506	15.0472
Coral tissue	573.644	12.8085	10.5648	15.0522
Coral tissue	577.547	12.8179	10.5789	15.0569
Coral tissue	581.449	12.8271	10.5929	15.0614
Coral tissue	585.352	12.8362	10.6069	15.0656
Coral tissue	589.254	12.8452	10.6208	15.0696
Coral tissue	593.156	12.854	10.6346	15.0734
Coral tissue	597.059	12.8627	10.6483	15.077
Coral tissue	600.961	12.8712	10.6619	15.0805
Coral tissue	604.863	12.8797	10.6754	15.0839
Coral tissue	608.766	12.888	10.6888	15.0871
Coral tissue	612.668	12.8961	10.702	15.0902
Coral tissue	616.57	12.9042	10.7151	15.0933
Coral tissue	620.473	12.9121	10.728	15.0962
Coral tissue	624.375	12.92	10.7408	15.0992
Coral tissue	628.277	12.9277	10.7533	15.1021
Coral tissue	632.18	12.9353	10.7657	15.105
Coral tissue	636.082	12.9428	10.7778	15.1079
Coral tissue	639.984	12.9503	10.7897	15.1108
Coral tissue	643.887	12.9576	10.8014	15.1137
Coral tissue	647.789	12.9648	10.8128	15.1168
Coral tissue	651.691	12.9719	10.824	15.1199
Coral tissue	655.594	12.979	10.8349	15.1231
Coral tissue	659.496	12.986	10.8456	15.1264
Coral tissue	663.398	12.9928	10.8559	15.1298
Coral tissue	667.301	12.9996	10.8659	15.1334
Coral tissue	671.203	13.0064	10.8756	15.1371
Coral tissue	675.106	13.013	10.885	15.141
Coral tissue	679.008	13.0196	10.894	15.1452
Coral tissue	682.91	13.0261	10.9027	15.1495
Coral tissue	686.812	13.0325	10.911	15.154
Coral tissue	690.715	13.0389	10.9189	15.1588
Coral tissue	694.617	13.0451	10.9264	15.1639
Coral tissue	698.519	13.0514	10.9336	15.1692
Coral tissue	702.422	13.0575	10.9403	15.1748
Coral tissue	706.324	13.0636	10.9466	15.1807
Coral tissue	710.227	13.0697	10.9525	15.1869
Coral tissue	714.129	13.0757	10.9579	15.1935
Coral tissue	718.031	13.0816	10.9629	15.2003
Coral tissue	721.934	13.0875	10.9674	15.2076
Coral tissue	725.836	13.0933	10.9715	15.2152
Coral tissue	729.738	13.0991	10.975	15.2231
Coral tissue	733.641	13.1048	10.9781	15.2315
Coral tissue	737.543	13.1105	10.9808	15.2402
Coral tissue	741.445	13.1161	10.9829	15.2494
Coral tissue	745.348	13.1217	10.9845	15.2589
Coral tissue	749.25	13.1272	10.9856	15.2689
Coral tissue	753.152	13.1327	10.9862	15.2793
Coral tissue	757.055	13.1382	10.9862	15.2901
Coral tissue	760.957	13.1436	10.9858	15.3014
Coral tissue	764.859	13.149	10.9848	15.3131
Coral tissue	768.762	13.1543	10.9833	15.3253
Coral tissue	772.664	13.1596	10.9812	15.338
Coral tissue	776.566	13.1649	10.9786	15.3511
Coral tissue	780.469	13.1701	10.9755	15.3647
Coral tissue	784.371	13.1753	10.9718	15.3787
Coral tissue	788.273	13.1804	10.9676	15.3932
Coral tissue	792.176	13.1856	10.9629	15.4082
Coral tissue	796.078	13.1906	10.9576	15.4237
Coral tissue	799.981	13.1957	10.9517	15.4397
Coral tissue	803.883	13.2007	10.9454	15.4561
Coral tissue	807.785	13.2058	10.9384	15.4731
Coral tissue	811.688	13.2107	10.931	15.4905
Coral tissue	815.59	13.2157	10.923	15.5083
Coral tissue	819.492	13.2206	10.9145	15.5267
Coral tissue	823.394	13.2255	10.9055	15.5455
Coral tissue	827.297	13.2304	10.8959	15.5648
Coral tissue	831.199	13.2352	10.8858	15.5846
Coral tissue	835.102	13.2401	10.8752	15.6049
Coral tissue	839.004	13.2449	10.8641	15.6256
Coral tissue	842.906	13.2496	10.8525	15.6468
Coral tissue	846.809	13.2544	10.8404	15.6684
Coral tissue	850.711	13.2591	10.8278	15.6905
Coral tissue	854.613	13.2639	10.8147	15.7131
Coral tissue	858.516	13.2686	10.8011	15.7361
Coral tissue	862.418	13.2732	10.787	15.7595
Coral tissue	866.32	13.2779	10.7725	15.7834
Coral tissue	870.223	13.2826	10.7575	15.8077
Coral tissue	874.125	13.2872	10.742	15.8324
Coral tissue	878.027	13.2918	10.7261	15.8575
Coral tissue	881.93	13.2964	10.7097	15.8831
Coral tissue	885.832	13.301	10.6929	15.9091
Coral tissue	889.734	13.3055	10.6756	15.9354
Coral tissue	893.637	13.3101	10.658	15.9622
Coral tissue	897.539	13.3146	10.6399	15.9894
Coral tissue	901.441	13.3191	10.6214	16.0169
Coral tissue	905.344	13.3236	10.6025	16.0448
Coral tissue	909.246	13.3281	10.5831	16.0731
Coral tissue	913.148	13.3326	10.5634	16.1018
Coral tissue	917.051	13.3371	10.5434	16.1308
Coral tissue	920.953	13.3415	10.5229	16.1602
Coral tissue	924.856	13.346	10.5021	16.1899
Coral tissue	928.758	13.3504	10.4808	16.22
Coral tissue	932.66	13.3548	10.4593	16.2504
Coral tissue	936.562	13.3593	10.4374	16.2811
Coral tissue	940.465	13.3637	10.4151	16.3122
Coral tissue	944.367	13.368	10.3925	16.3436
Coral tissue	948.269	13.3724	10.3696	16.3753
Coral tissue	952.172	13.3768	10.3463	16.4073
Coral tissue	956.074	13.3812	10.3228	16.4396
Coral tissue	959.977	13.3855	10.2989	16.4722
Coral tissue	963.879	13.3899	10.2747	16.505
Coral tissue	967.781	13.3942	10.2502	16.5382
Coral tissue	971.684	13.3985	10.2254	16.5717
Coral tissue	975.586	13.4029	10.2003	16.6054
Coral tissue	979.488	13.4072	10.175	16.6394
Coral tissue	983.391	13.4115	10.1493	16.6736
Coral tissue	987.293	13.4158	10.1234	16.7081
Coral tissue	991.195	13.4201	10.0973	16.7429
Coral tissue	995.098	13.4244	10.0708	16.7779
Coral tissue	999	13.4286	10.0441	16.8132
Halogen lamp	0	0	0	0
Halogen lamp	3.9023	0.267	0.1961	0.3379
Halogen lamp	7.8047	0.5282	0.3908	0.6655
Halogen lamp	11.707	0.7836	0.584	0.9833
Halogen lamp	15.6094	1.0335	0.7756	1.2915
Halogen lamp	19.5117	1.278	0.9657	1.5903
Halogen lamp	23.4141	1.5171	1.1541	1.8801
Halogen lamp	27.3164	1.751	1.3409	2.1612
Halogen lamp	31.2188	1.9798	1.5259	2.4337
Halogen lamp	35.1211	2.2036	1.7093	2.698
Halogen lamp	39.0234	2.4226	1.8908	2.9543
Halogen lamp	42.9258	2.6367	2.0706	3.2028
Halogen lamp	46.8281	2.8462	2.2485	3.4438
Halogen lamp	50.7305	3.051	2.4245	3.6775
Halogen lamp	54.6328	3.2514	2.5987	3.9042
Halogen lamp	58.5352	3.4475	2.7709	4.124
Halogen lamp	62.4375	3.6392	2.9412	4.3371
Halogen lamp	66.3398	3.8267	3.1096	4.5439
Halogen lamp	70.2422	4.0101	3.2759	4.7444
Halogen lamp	74.1445	4.1896	3.4403	4.9389
Halogen lamp	78.0469	4.365	3.6026	5.1275
Halogen lamp	81.9492	4.5367	3.7629	5.3105
Halogen lamp	85.8516	4.7046	3.9211	5.488
Halogen lamp	89.7539	4.8688	4.0772	5.6603
Halogen lamp	93.6563	5.0294	4.2313	5.8274
Halogen lamp	97.5586	5.1864	4.3832	5.9896
Halogen lamp	101.461	5.34	4.533	6.1471
Halogen lamp	105.363	5.4903	4.6807	6.2999
Halogen lamp	109.266	5.6373	4.8262	6.4483
Halogen lamp	113.168	5.781	4.9695	6.5924
Halogen lamp	117.07	5.9215	5.1107	6.7324
Halogen lamp	120.973	6.059	5.2497	6.8683
Halogen lamp	124.875	6.1935	5.3865	7.0004
Halogen lamp	128.777	6.3249	5.521	7.1289
Halogen lamp	132.68	6.4535	5.6533	7.2537
Halogen lamp	136.582	6.5793	5.7834	7.3752
Halogen lamp	140.484	6.7023	5.9113	7.4933
Halogen lamp	144.387	6.8226	6.0368	7.6083
Halogen lamp	148.289	6.9402	6.1601	7.7203
Halogen lamp	152.191	7.0552	6.2811	7.8293
Halogen lamp	156.094	7.1677	6.3998	7.9356
Halogen lamp	159.996	7.2777	6.5162	8.0392
Halogen lamp	163.898	7.3853	6.6303	8.1403
Halogen lamp	167.801	7.4905	6.742	8.2389
Halogen lamp	171.703	7.5933	6.8514	8.3353
Halogen lamp	175.606	7.6939	6.9584	8.4294
Halogen lamp	179.508	7.7923	7.0631	8.5214
Halogen lamp	183.41	7.8884	7.1654	8.6115
Halogen lamp	187.312	7.9825	7.2653	8.6996
Halogen lamp	191.215	8.0744	7.3629	8.7859
Halogen lamp	195.117	8.1643	7.4581	8.8706
Halogen lamp	199.019	8.2523	7.5509	8.9536
Halogen lamp	202.922	8.3382	7.6413	9.0351
Halogen lamp	206.824	8.4223	7.7294	9.1151
Halogen lamp	210.727	8.5044	7.8151	9.1938
Halogen lamp	214.629	8.5848	7.8984	9.2711
Halogen lamp	218.531	8.6633	7.9794	9.3472
Halogen lamp	222.434	8.7401	8.0581	9.4222
Halogen lamp	226.336	8.8152	8.1345	9.496
Halogen lamp	230.238	8.8886	8.2086	9.5687
Halogen lamp	234.141	8.9604	8.2804	9.6403
Halogen lamp	238.043	9.0305	8.35	9.711
Halogen lamp	241.945	9.0991	8.4175	9.7807
Halogen lamp	245.848	9.1662	8.4828	9.8495
Halogen lamp	249.75	9.2317	8.546	9.9174
Halogen lamp	253.652	9.2958	8.6072	9.9843
Halogen lamp	257.555	9.3584	8.6664	10.0504
Halogen lamp	261.457	9.4196	8.7236	10.1157
Halogen lamp	265.359	9.4795	8.7789	10.1801
Halogen lamp	269.262	9.538	8.8323	10.2436
Halogen lamp	273.164	9.5951	8.884	10.3063
Halogen lamp	277.066	9.651	8.9339	10.3681
Halogen lamp	280.969	9.7056	8.9822	10.4291
Halogen lamp	284.871	9.759	9.0288	10.4892
Halogen lamp	288.773	9.8112	9.0738	10.5485
Halogen lamp	292.676	9.8622	9.1174	10.607
Halogen lamp	296.578	9.912	9.1594	10.6645
Halogen lamp	300.481	9.9607	9.2001	10.7213
Halogen lamp	304.383	10.0083	9.2394	10.7771
Halogen lamp	308.285	10.0548	9.2774	10.8321
Halogen lamp	312.188	10.1002	9.3142	10.8862
Halogen lamp	316.09	10.1446	9.3498	10.9394
Halogen lamp	319.992	10.188	9.3842	10.9918
Halogen lamp	323.894	10.2304	9.4176	11.0432
Halogen lamp	327.797	10.2718	9.4498	11.0938
Halogen lamp	331.699	10.3123	9.4811	11.1435
Halogen lamp	335.602	10.3518	9.5114	11.1922
Halogen lamp	339.504	10.3904	9.5408	11.2401
Halogen lamp	343.406	10.4282	9.5692	11.2871
Halogen lamp	347.309	10.465	9.5969	11.3332
Halogen lamp	351.211	10.5011	9.6237	11.3784
Halogen lamp	355.113	10.5362	9.6497	11.4228
Halogen lamp	359.016	10.5706	9.675	11.4662
Halogen lamp	362.918	10.6041	9.6995	11.5088
Halogen lamp	366.82	10.6369	9.7234	11.5504
Halogen lamp	370.723	10.6689	9.7467	11.5912
Halogen lamp	374.625	10.7002	9.7693	11.6312
Halogen lamp	378.527	10.7307	9.7913	11.6702
Halogen lamp	382.43	10.7605	9.8127	11.7084
Halogen lamp	386.332	10.7897	9.8336	11.7458
Halogen lamp	390.234	10.8181	9.8539	11.7823
Halogen lamp	394.137	10.8458	9.8738	11.8179
Halogen lamp	398.039	10.873	9.8931	11.8528
Halogen lamp	401.941	10.8994	9.9121	11.8868
Halogen lamp	405.844	10.9252	9.9305	11.9199
Halogen lamp	409.746	10.9505	9.9486	11.9523
Halogen lamp	413.648	10.9751	9.9663	11.9839
Halogen lamp	417.551	10.9991	9.9835	12.0147
Halogen lamp	421.453	11.0225	10.0004	12.0446
Halogen lamp	425.356	11.0454	10.017	12.0739
Halogen lamp	429.258	11.0678	10.0332	12.1023
Halogen lamp	433.16	11.0896	10.0491	12.13
Halogen lamp	437.062	11.1108	10.0647	12.1569
Halogen lamp	440.965	11.1316	10.08	12.1832
Halogen lamp	444.867	11.1518	10.095	12.2086
Halogen lamp	448.769	11.1716	10.1097	12.2334
Halogen lamp	452.672	11.1908	10.1242	12.2574
Halogen lamp	456.574	11.2096	10.1384	12.2808
Halogen lamp	460.477	11.228	10.1524	12.3035
Halogen lamp	464.379	11.2458	10.1662	12.3255
Halogen lamp	468.281	11.2633	10.1798	12.3468
Halogen lamp	472.184	11.2803	10.1931	12.3674
Halogen lamp	476.086	11.2968	10.2062	12.3874
Halogen lamp	479.988	11.313	10.2192	12.4068
Halogen lamp	483.891	11.3288	10.232	12.4256
Halogen lamp	487.793	11.3441	10.2445	12.4437
Halogen lamp	491.695	11.3591	10.2569	12.4612
Halogen lamp	495.598	11.3737	10.2692	12.4782
Halogen lamp	499.5	11.3879	10.2813	12.4945
Halogen lamp	503.402	11.4017	10.2932	12.5103
Halogen lamp	507.305	11.4152	10.305	12.5255
Halogen lamp	511.207	11.4284	10.3166	12.5401
Halogen lamp	515.109	11.4412	10.3281	12.5543
Halogen lamp	519.012	11.4537	10.3395	12.5678
Halogen lamp	522.914	11.4658	10.3507	12.5809
Halogen lamp	526.816	11.4776	10.3618	12.5934
Halogen lamp	530.719	11.4892	10.3728	12.6055
Halogen lamp	534.621	11.5004	10.3837	12.6171
Halogen lamp	538.523	11.5113	10.3944	12.6281
Halogen lamp	542.426	11.5219	10.405	12.6388
Halogen lamp	546.328	11.5322	10.4155	12.6489
Halogen lamp	550.231	11.5423	10.4259	12.6586
Halogen lamp	554.133	11.552	10.4362	12.6679
Halogen lamp	558.035	11.5616	10.4464	12.6768
Halogen lamp	561.938	11.5708	10.4564	12.6852
Halogen lamp	565.84	11.5798	10.4664	12.6932
Halogen lamp	569.742	11.5885	10.4762	12.7009
Halogen lamp	573.644	11.597	10.4859	12.7081
Halogen lamp	577.547	11.6053	10.4955	12.715
Halogen lamp	581.449	11.6133	10.5051	12.7215
Halogen lamp	585.352	11.6211	10.5145	12.7277
Halogen lamp	589.254	11.6286	10.5237	12.7335
Halogen lamp	593.156	11.636	10.5329	12.739
Halogen lamp	597.059	11.6431	10.542	12.7442
Halogen lamp	600.961	11.65	10.5509	12.7491
Halogen lamp	604.863	11.6567	10.5598	12.7537
Halogen lamp	608.766	11.6632	10.5685	12.758
Halogen lamp	612.668	11.6696	10.5771	12.762
Halogen lamp	616.57	11.6757	10.5855	12.7658
Halogen lamp	620.473	11.6816	10.5939	12.7693
Halogen lamp	624.375	11.6873	10.6021	12.7726
Halogen lamp	628.277	11.6929	10.6102	12.7756
Halogen lamp	632.18	11.6983	10.6181	12.7784
Halogen lamp	636.082	11.7035	10.626	12.781
Halogen lamp	639.984	11.7085	10.6336	12.7835
Halogen lamp	643.887	11.7134	10.6412	12.7857
Halogen lamp	647.789	11.7181	10.6485	12.7877
Halogen lamp	651.691	11.7227	10.6558	12.7896
Halogen lamp	655.594	11.7271	10.6628	12.7914
Halogen lamp	659.496	11.7313	10.6697	12.793
Halogen lamp	663.398	11.7354	10.6765	12.7944
Halogen lamp	667.301	11.7394	10.683	12.7958
Halogen lamp	671.203	11.7432	10.6894	12.797
Halogen lamp	675.106	11.7469	10.6956	12.7981
Halogen lamp	679.008	11.7504	10.7017	12.7992
Halogen lamp	682.91	11.7538	10.7075	12.8002
Halogen lamp	686.812	11.7571	10.7131	12.8011
Halogen lamp	690.715	11.7602	10.7186	12.8019
Halogen lamp	694.617	11.7633	10.7238	12.8027
Halogen lamp	698.519	11.7662	10.7288	12.8035
Halogen lamp	702.422	11.769	10.7336	12.8043
Halogen lamp	706.324	11.7716	10.7382	12.8051
Halogen lamp	710.227	11.7742	10.7425	12.8058
Halogen lamp	714.129	11.7766	10.7466	12.8066
Halogen lamp	718.031	11.7789	10.7505	12.8074
Halogen lamp	721.934	11.7812	10.7541	12.8082
Halogen lamp	725.836	11.7833	10.7574	12.8091
Halogen lamp	729.738	11.7853	10.7605	12.81
Halogen lamp	733.641	11.7872	10.7634	12.811
Halogen lamp	737.543	11.789	10.7659	12.8121
Halogen lamp	741.445	11.7907	10.7682	12.8133
Halogen lamp	745.348	11.7924	10.7702	12.8145
Halogen lamp	749.25	11.7939	10.7719	12.8159
Halogen lamp	753.152	11.7954	10.7733	12.8174
Halogen lamp	757.055	11.7967	10.7745	12.819
Halogen lamp	760.957	11.798	10.7753	12.8207
Halogen lamp	764.859	11.7992	10.7758	12.8226
Halogen lamp	768.762	11.8003	10.776	12.8246
Halogen lamp	772.664	11.8013	10.7759	12.8267
Halogen lamp	776.566	11.8023	10.7754	12.8291
Halogen lamp	780.469	11.8031	10.7747	12.8316
Halogen lamp	784.371	11.8039	10.7736	12.8343
Halogen lamp	788.273	11.8046	10.7721	12.8371
Halogen lamp	792.176	11.8053	10.7704	12.8402
Halogen lamp	796.078	11.8059	10.7683	12.8435
Halogen lamp	799.981	11.8064	10.7658	12.8469
Halogen lamp	803.883	11.8068	10.7631	12.8506
Halogen lamp	807.785	11.8072	10.7599	12.8545
Halogen lamp	811.688	11.8075	10.7565	12.8586
Halogen lamp	815.59	11.8078	10.7526	12.8629
Halogen lamp	819.492	11.8079	10.7485	12.8674
Halogen lamp	823.394	11.8081	10.7439	12.8722
Halogen lamp	827.297	11.8081	10.7391	12.8772
Halogen lamp	831.199	11.8081	10.7339	12.8824
Halogen lamp	835.102	11.8081	10.7283	12.8879
Halogen lamp	839.004	11.808	10.7224	12.8936
Halogen lamp	842.906	11.8078	10.7161	12.8996
Halogen lamp	846.809	11.8076	10.7095	12.9057
Halogen lamp	850.711	11.8074	10.7026	12.9122
Halogen lamp	854.613	11.8071	10.6953	12.9188
Halogen lamp	858.516	11.8067	10.6877	12.9258
Halogen lamp	862.418	11.8063	10.6797	12.9329
Halogen lamp	866.32	11.8058	10.6714	12.9403
Halogen lamp	870.223	11.8053	10.6627	12.9479
Halogen lamp	874.125	11.8048	10.6538	12.9558
Halogen lamp	878.027	11.8042	10.6445	12.9639
Halogen lamp	881.93	11.8036	10.6349	12.9722
Halogen lamp	885.832	11.8029	10.6249	12.9808
Halogen lamp	889.734	11.8022	10.6147	12.9896
Halogen lamp	893.637	11.8014	10.6041	12.9987
Halogen lamp	897.539	11.8006	10.5933	13.0079
Halogen lamp	901.441	11.7998	10.5821	13.0174
Halogen lamp	905.344	11.7989	10.5706	13.0271
Halogen lamp	909.246	11.798	10.5589	13.0371
Halogen lamp	913.148	11.797	10.5468	13.0472
Halogen lamp	917.051	11.796	10.5345	13.0576
Halogen lamp	920.953	11.795	10.5218	13.0682
Halogen lamp	924.856	11.794	10.5089	13.079
Halogen lamp	928.758	11.7929	10.4958	13.09
Halogen lamp	932.66	11.7917	10.4823	13.1012
Halogen lamp	936.562	11.7906	10.4686	13.1126
Halogen lamp	940.465	11.7894	10.4547	13.1241
Halogen lamp	944.367	11.7882	10.4405	13.1359
Halogen lamp	948.269	11.787	10.426	13.1479
Halogen lamp	952.172	11.7857	10.4113	13.16
Halogen lamp	956.074	11.7844	10.3964	13.1724
Halogen lamp	959.977	11.783	10.3812	13.1849
Halogen lamp	963.879	11.7817	10.3658	13.1976
Halogen lamp	967.781	11.7803	10.3502	13.2104
Halogen lamp	971.684	11.7789	10.3343	13.2235
Halogen lamp	975.586	11.7775	10.3183	13.2367
Halogen lamp	979.488	11.776	10.302	13.25
Halogen lamp	983.391	11.7745	10.2855	13.2635
Halogen lamp	987.293	11.773	10.2688	13.2772
Halogen lamp	991.195	11.7715	10.252	13.291
Halogen lamp	995.098	11.7699	10.2349	13.305
Halogen lamp	999	11.7684	10.2176	13.3191

## Sheet: Fig. 4a
Spectrum	Irradiance	rETR	SE
Coral tissue	0	0	0
Coral tissue	47	27.1	0.4
Coral tissue	86	46.7	0.7
Coral tissue	130	66.9	1.7
Coral tissue	173	84.7	3.6
Coral tissue	213	98.3	4.1
Coral tissue	253	103.6	8.8
Coral tissue	336	120	8.9
Coral tissue	417	110.9	7.5
Coral tissue	719	72.4	13.4
Coral tissue	999	72.6	13.2
Halogen lamp	0	0	0
Halogen lamp	47	27.2	0
Halogen lamp	86	48	0.5
Halogen lamp	130	70.2	1.1
Halogen lamp	173	90.1	2.5
Halogen lamp	213	105.2	2.5
Halogen lamp	253	116.8	3.4
Halogen lamp	336	124.8	6.8
Halogen lamp	417	132.1	14.2
Halogen lamp	719	104	5.6
Halogen lamp	999	88.6	11

## Sheet: Fig 4a_fit
Spectrum	Irradiance	rETR	95% LCL	95% UCL
Coral tissue	0	0	0	0
Coral tissue	3.9023	2.975	2.3423	3.6077
Coral tissue	7.8047	5.8895	4.6594	7.1197
Coral tissue	11.707	8.7446	6.951	10.5383
Coral tissue	15.6094	11.5412	9.217	13.8655
Coral tissue	19.5117	14.2803	11.457	17.1035
Coral tissue	23.4141	16.9626	13.6708	20.2543
Coral tissue	27.3164	19.5891	15.8583	23.3199
Coral tissue	31.2188	22.1607	18.0192	26.3023
Coral tissue	35.1211	24.6783	20.1533	29.2034
Coral tissue	39.0234	27.1427	22.2604	32.025
Coral tissue	42.9258	29.5548	24.3405	34.7691
Coral tissue	46.8281	31.9154	26.3932	37.4375
Coral tissue	50.7305	34.2253	28.4186	40.0319
Coral tissue	54.6328	36.4853	30.4164	42.5542
Coral tissue	58.5352	38.6962	32.3864	45.006
Coral tissue	62.4375	40.8589	34.3287	47.389
Coral tissue	66.3398	42.974	36.243	49.7049
Coral tissue	70.2422	45.0424	38.1293	51.9554
Coral tissue	74.1445	47.0647	39.9874	54.142
Coral tissue	78.0469	49.0418	41.8173	56.2663
Coral tissue	81.9492	50.9744	43.6189	58.3299
Coral tissue	85.8516	52.8632	45.392	60.3343
Coral tissue	89.7539	54.7088	47.1367	62.281
Coral tissue	93.6563	56.5121	48.8528	64.1715
Coral tissue	97.5586	58.2737	50.5402	66.0071
Coral tissue	101.461	59.9942	52.1989	67.7894
Coral tissue	105.363	61.6743	53.8289	69.5197
Coral tissue	109.266	63.3147	55.43	71.1994
Coral tissue	113.168	64.9161	57.0023	72.83
Coral tissue	117.07	66.4791	58.5456	74.4126
Coral tissue	120.973	68.0042	60.0599	75.9486
Coral tissue	124.875	69.4922	61.5451	77.4393
Coral tissue	128.777	70.9437	63.0013	78.8861
Coral tissue	132.68	72.3592	64.4283	80.29
Coral tissue	136.582	73.7393	65.8261	81.6525
Coral tissue	140.484	75.0847	67.1947	82.9746
Coral tissue	144.387	76.3958	68.534	84.2577
Coral tissue	148.289	77.6734	69.8439	85.5028
Coral tissue	152.191	78.9179	71.1245	86.7112
Coral tissue	156.094	80.1298	72.3757	87.884
Coral tissue	159.996	81.3098	73.5974	89.0223
Coral tissue	163.898	82.4584	74.7896	90.1272
Coral tissue	167.801	83.576	75.9523	91.1998
Coral tissue	171.703	84.6633	77.0855	92.2412
Coral tissue	175.606	85.7207	78.1891	93.2524
Coral tissue	179.508	86.7488	79.2631	94.2344
Coral tissue	183.41	87.7479	80.3076	95.1882
Coral tissue	187.312	88.7187	81.3225	96.1149
Coral tissue	191.215	89.6616	82.3079	97.0153
Coral tissue	195.117	90.5771	83.2638	97.8903
Coral tissue	199.019	91.4656	84.1902	98.7409
Coral tissue	202.922	92.3276	85.0873	99.5679
Coral tissue	206.824	93.1636	85.9551	100.372
Coral tissue	210.727	93.974	86.7937	101.154
Coral tissue	214.629	94.7593	87.6032	101.915
Coral tissue	218.531	95.5198	88.3839	102.656
Coral tissue	222.434	96.2561	89.136	103.376
Coral tissue	226.336	96.9685	89.8595	104.077
Coral tissue	230.238	97.6574	90.5549	104.76
Coral tissue	234.141	98.3233	91.2223	105.424
Coral tissue	238.043	98.9666	91.8621	106.071
Coral tissue	241.945	99.5877	92.4746	106.701
Coral tissue	245.848	100.187	93.0602	107.314
Coral tissue	249.75	100.765	93.6193	107.91
Coral tissue	253.652	101.321	94.1522	108.49
Coral tissue	257.555	101.857	94.6596	109.055
Coral tissue	261.457	102.373	95.1417	109.604
Coral tissue	265.359	102.869	95.5992	110.138
Coral tissue	269.262	103.345	96.0325	110.657
Coral tissue	273.164	103.802	96.4421	111.161
Coral tissue	277.066	104.239	96.8286	111.65
Coral tissue	280.969	104.659	97.1926	112.125
Coral tissue	284.871	105.06	97.5346	112.585
Coral tissue	288.773	105.443	97.8551	113.031
Coral tissue	292.676	105.808	98.1548	113.462
Coral tissue	296.578	106.157	98.4341	113.879
Coral tissue	300.481	106.488	98.6937	114.282
Coral tissue	304.383	106.803	98.9341	114.671
Coral tissue	308.285	107.101	99.1559	115.046
Coral tissue	312.188	107.384	99.3597	115.407
Coral tissue	316.09	107.65	99.5458	115.755
Coral tissue	319.992	107.901	99.715	116.088
Coral tissue	323.894	108.138	99.8677	116.407
Coral tissue	327.797	108.359	100.004	116.713
Coral tissue	331.699	108.565	100.126	117.005
Coral tissue	335.602	108.758	100.232	117.284
Coral tissue	339.504	108.936	100.324	117.548
Coral tissue	343.406	109.1	100.401	117.8
Coral tissue	347.309	109.252	100.466	118.037
Coral tissue	351.211	109.389	100.517	118.262
Coral tissue	355.113	109.514	100.555	118.473
Coral tissue	359.016	109.626	100.581	118.671
Coral tissue	362.918	109.726	100.595	118.857
Coral tissue	366.82	109.813	100.597	119.029
Coral tissue	370.723	109.888	100.589	119.188
Coral tissue	374.625	109.952	100.569	119.334
Coral tissue	378.527	110.004	100.54	119.468
Coral tissue	382.43	110.044	100.5	119.589
Coral tissue	386.332	110.074	100.45	119.698
Coral tissue	390.234	110.093	100.391	119.795
Coral tissue	394.137	110.101	100.323	119.879
Coral tissue	398.039	110.098	100.246	119.951
Coral tissue	401.941	110.086	100.16	120.011
Coral tissue	405.844	110.063	100.066	120.06
Coral tissue	409.746	110.031	99.9646	120.097
Coral tissue	413.648	109.989	99.8551	120.122
Coral tissue	417.551	109.937	99.7381	120.136
Coral tissue	421.453	109.876	99.6139	120.139
Coral tissue	425.356	109.807	99.4828	120.131
Coral tissue	429.258	109.728	99.3449	120.112
Coral tissue	433.16	109.641	99.2004	120.082
Coral tissue	437.062	109.545	99.0497	120.041
Coral tissue	440.965	109.442	98.8928	119.99
Coral tissue	444.867	109.329	98.73	119.929
Coral tissue	448.769	109.209	98.5615	119.857
Coral tissue	452.672	109.082	98.3875	119.776
Coral tissue	456.574	108.946	98.2081	119.685
Coral tissue	460.477	108.803	98.0235	119.584
Coral tissue	464.379	108.653	97.8339	119.473
Coral tissue	468.281	108.496	97.6394	119.353
Coral tissue	472.184	108.332	97.4402	119.224
Coral tissue	476.086	108.161	97.2365	119.086
Coral tissue	479.988	107.984	97.0284	118.939
Coral tissue	483.891	107.8	96.8159	118.784
Coral tissue	487.793	107.609	96.5994	118.619
Coral tissue	491.695	107.413	96.3788	118.447
Coral tissue	495.598	107.21	96.1543	118.266
Coral tissue	499.5	107.002	95.926	118.077
Coral tissue	503.402	106.787	95.6941	117.881
Coral tissue	507.305	106.567	95.4586	117.676
Coral tissue	511.207	106.342	95.2196	117.465
Coral tissue	515.109	106.111	94.9773	117.245
Coral tissue	519.012	105.875	94.7317	117.019
Coral tissue	522.914	105.634	94.483	116.785
Coral tissue	526.816	105.388	94.2311	116.545
Coral tissue	530.719	105.137	93.9763	116.298
Coral tissue	534.621	104.881	93.7185	116.044
Coral tissue	538.523	104.621	93.4579	115.784
Coral tissue	542.426	104.356	93.1944	115.518
Coral tissue	546.328	104.087	92.9283	115.246
Coral tissue	550.231	103.813	92.6595	114.967
Coral tissue	554.133	103.536	92.3881	114.683
Coral tissue	558.035	103.254	92.1142	114.394
Coral tissue	561.938	102.968	91.8378	114.099
Coral tissue	565.84	102.679	91.5589	113.799
Coral tissue	569.742	102.386	91.2776	113.494
Coral tissue	573.644	102.089	90.994	113.184
Coral tissue	577.547	101.788	90.7081	112.869
Coral tissue	581.449	101.485	90.4199	112.55
Coral tissue	585.352	101.178	90.1295	112.226
Coral tissue	589.254	100.867	89.8368	111.898
Coral tissue	593.156	100.554	89.542	111.566
Coral tissue	597.059	100.237	89.245	111.23
Coral tissue	600.961	99.9178	88.9458	110.89
Coral tissue	604.863	99.5954	88.6446	110.546
Coral tissue	608.766	99.2703	88.3412	110.199
Coral tissue	612.668	98.9424	88.0357	109.849
Coral tissue	616.57	98.612	87.7282	109.496
Coral tissue	620.473	98.279	87.4186	109.139
Coral tissue	624.375	97.9436	87.107	108.78
Coral tissue	628.277	97.6059	86.7932	108.418
Coral tissue	632.18	97.2658	86.4775	108.054
Coral tissue	636.082	96.9236	86.1597	107.688
Coral tissue	639.984	96.5792	85.8398	107.319
Coral tissue	643.887	96.2328	85.5179	106.948
Coral tissue	647.789	95.8844	85.1939	106.575
Coral tissue	651.691	95.534	84.8678	106.2
Coral tissue	655.594	95.1819	84.5397	105.824
Coral tissue	659.496	94.828	84.2095	105.446
Coral tissue	663.398	94.4724	83.8772	105.067
Coral tissue	667.301	94.1151	83.5428	104.688
Coral tissue	671.203	93.7563	83.2063	104.306
Coral tissue	675.106	93.396	82.8677	103.924
Coral tissue	679.008	93.0343	82.5269	103.542
Coral tissue	682.91	92.6712	82.184	103.159
Coral tissue	686.812	92.3068	81.8388	102.775
Coral tissue	690.715	91.9412	81.4915	102.391
Coral tissue	694.617	91.5743	81.1421	102.007
Coral tissue	698.519	91.2063	80.7903	101.622
Coral tissue	702.422	90.8373	80.4364	101.238
Coral tissue	706.324	90.4672	80.0802	100.854
Coral tissue	710.227	90.0962	79.7217	100.471
Coral tissue	714.129	89.7242	79.361	100.088
Coral tissue	718.031	89.3515	78.998	99.7049
Coral tissue	721.934	88.9779	78.6327	99.3231
Coral tissue	725.836	88.6035	78.265	98.942
Coral tissue	729.738	88.2285	77.895	98.5619
Coral tissue	733.641	87.8527	77.5228	98.1827
Coral tissue	737.543	87.4764	77.1481	97.8048
Coral tissue	741.445	87.0996	76.7711	97.428
Coral tissue	745.348	86.7222	76.3918	97.0526
Coral tissue	749.25	86.3443	76.0101	96.6786
Coral tissue	753.152	85.9661	75.6261	96.3061
Coral tissue	757.055	85.5874	75.2397	95.9352
Coral tissue	760.957	85.2085	74.851	95.566
Coral tissue	764.859	84.8292	74.4599	95.1985
Coral tissue	768.762	84.4497	74.0665	94.8329
Coral tissue	772.664	84.07	73.6708	94.4691
Coral tissue	776.566	83.6901	73.2728	94.1073
Coral tissue	780.469	83.31	72.8725	93.7476
Coral tissue	784.371	82.9299	72.4699	93.3899
Coral tissue	788.273	82.5497	72.0651	93.0344
Coral tissue	792.176	82.1695	71.658	92.6811
Coral tissue	796.078	81.7894	71.2488	92.3299
Coral tissue	799.981	81.4092	70.8373	91.9811
Coral tissue	803.883	81.0292	70.4238	91.6346
Coral tissue	807.785	80.6493	70.0081	91.2904
Coral tissue	811.688	80.2695	69.5904	90.9486
Coral tissue	815.59	79.8899	69.1706	90.6092
Coral tissue	819.492	79.5105	68.7489	90.2722
Coral tissue	823.394	79.1314	68.3252	89.9376
Coral tissue	827.297	78.7526	67.8996	89.6055
Coral tissue	831.199	78.374	67.4722	89.2759
Coral tissue	835.102	77.9958	67.043	88.9487
Coral tissue	839.004	77.618	66.612	88.624
Coral tissue	842.906	77.2406	66.1793	88.3018
Coral tissue	846.809	76.8635	65.745	87.9821
Coral tissue	850.711	76.487	65.3091	87.6648
Coral tissue	854.613	76.1109	64.8717	87.35
Coral tissue	858.516	75.7353	64.4328	87.0377
Coral tissue	862.418	75.3602	63.9925	86.7278
Coral tissue	866.32	74.9857	63.5509	86.4204
Coral tissue	870.223	74.6117	63.108	86.1154
Coral tissue	874.125	74.2383	62.6639	85.8128
Coral tissue	878.027	73.8656	62.2186	85.5126
Coral tissue	881.93	73.4935	61.7723	85.2148
Coral tissue	885.832	73.1221	61.3249	84.9193
Coral tissue	889.734	72.7513	60.8765	84.6261
Coral tissue	893.637	72.3813	60.4273	84.3352
Coral tissue	897.539	72.0119	59.9772	84.0466
Coral tissue	901.441	71.6434	59.5264	83.7603
Coral tissue	905.344	71.2755	59.0749	83.4762
Coral tissue	909.246	70.9085	58.6228	83.1942
Coral tissue	913.148	70.5423	58.1701	82.9145
Coral tissue	917.051	70.1768	57.7169	82.6368
Coral tissue	920.953	69.8123	57.2632	82.3613
Coral tissue	924.856	69.4485	56.8092	82.0879
Coral tissue	928.758	69.0857	56.3549	81.8165
Coral tissue	932.66	68.7237	55.9004	81.5471
Coral tissue	936.562	68.3627	55.4457	81.2797
Coral tissue	940.465	68.0025	54.9908	81.0142
Coral tissue	944.367	67.6433	54.5359	80.7507
Coral tissue	948.269	67.285	54.081	80.489
Coral tissue	952.172	66.9277	53.6262	80.2293
Coral tissue	956.074	66.5714	53.1715	79.9713
Coral tissue	959.977	66.2161	52.717	79.7151
Coral tissue	963.879	65.8617	52.2627	79.4607
Coral tissue	967.781	65.5084	51.8087	79.2081
Coral tissue	971.684	65.1561	51.3551	78.9571
Coral tissue	975.586	64.8049	50.9019	78.7078
Coral tissue	979.488	64.4547	50.4492	78.4602
Coral tissue	983.391	64.1055	49.9969	78.2142
Coral tissue	987.293	63.7575	49.5452	77.9697
Coral tissue	991.195	63.4105	49.0942	77.7268
Coral tissue	995.098	63.0646	48.6438	77.4854
Coral tissue	999	62.7198	48.1941	77.2456
Halogen lamp	0	0	0	0
Halogen lamp	3.9023	2.9788	2.5363	3.4214
Halogen lamp	7.8047	5.9065	5.0185	6.7946
Halogen lamp	11.707	8.7837	7.4976	10.0699
Halogen lamp	15.6094	11.6112	9.9246	13.2977
Halogen lamp	19.5117	14.3894	12.3739	16.4049
Halogen lamp	23.4141	17.1191	14.7491	19.4891
Halogen lamp	27.3164	19.8009	17.0997	22.5021
Halogen lamp	31.2188	22.4354	19.4262	25.4445
Halogen lamp	35.1211	25.0232	21.7294	28.317
Halogen lamp	39.0234	27.5649	24.0105	31.1194
Halogen lamp	42.9258	30.0612	26.2692	33.8532
Halogen lamp	46.8281	32.5126	28.4624	36.5629
Halogen lamp	50.7305	34.9198	30.6575	39.182
Halogen lamp	54.6328	37.2832	32.8114	41.7549
Halogen lamp	58.5352	39.6035	34.9674	44.2395
Halogen lamp	62.4375	41.8812	37.0621	46.7003
Halogen lamp	66.3398	44.1169	39.1401	49.0937
Halogen lamp	70.2422	46.3111	41.1803	51.442
Halogen lamp	74.1445	48.4645	43.2036	53.7253
Halogen lamp	78.0469	50.5774	45.1915	55.9634
Halogen lamp	81.9492	52.6506	47.1636	58.1376
Halogen lamp	85.8516	54.6844	49.1009	60.2679
Halogen lamp	89.7539	56.6795	51.0057	62.3533
Halogen lamp	93.6563	58.6363	52.8955	64.377
Halogen lamp	97.5586	60.5553	54.7363	66.3742
Halogen lamp	101.461	62.4371	56.5631	68.311
Halogen lamp	105.363	64.2821	58.3434	70.2207
Halogen lamp	109.266	66.0908	60.11	72.0717
Halogen lamp	113.168	67.8638	61.8646	73.863
Halogen lamp	117.07	69.6015	63.5751	75.6279
Halogen lamp	120.973	71.3044	65.2572	77.3515
Halogen lamp	124.875	72.9729	66.9127	79.033
Halogen lamp	128.777	74.6075	68.5403	80.6747
Halogen lamp	132.68	76.2087	70.1434	82.274
Halogen lamp	136.582	77.777	71.7201	83.8338
Halogen lamp	140.484	79.3127	73.2704	85.3549
Halogen lamp	144.387	80.8163	74.7837	86.8488
Halogen lamp	148.289	82.2883	76.2613	88.3152
Halogen lamp	152.191	83.729	77.7258	89.7323
Halogen lamp	156.094	85.139	79.1669	91.1111
Halogen lamp	159.996	86.5186	80.5728	92.4644
Halogen lamp	163.898	87.8683	81.9556	93.781
Halogen lamp	167.801	89.1884	83.3045	95.0724
Halogen lamp	171.703	90.4794	84.6311	96.3278
Halogen lamp	175.606	91.7417	85.9248	97.5586
Halogen lamp	179.508	92.9757	87.1963	98.7551
Halogen lamp	183.41	94.1817	88.4363	99.9272
Halogen lamp	187.312	95.3602	89.6546	101.066
Halogen lamp	191.215	96.5116	90.8415	102.182
Halogen lamp	195.117	97.6361	91.9995	103.273
Halogen lamp	199.019	98.7343	93.1272	104.341
Halogen lamp	202.922	99.8064	94.2337	105.379
Halogen lamp	206.824	100.853	95.3106	106.395
Halogen lamp	210.727	101.874	96.3599	107.388
Halogen lamp	214.629	102.87	97.3851	108.355
Halogen lamp	218.531	103.842	98.3787	109.305
Halogen lamp	222.434	104.789	99.3488	110.23
Halogen lamp	226.336	105.713	100.288	111.137
Halogen lamp	230.238	106.612	101.201	112.023
Halogen lamp	234.141	107.489	102.091	112.888
Halogen lamp	238.043	108.343	102.952	113.734
Halogen lamp	241.945	109.174	103.787	114.562
Halogen lamp	245.848	109.983	104.595	115.371
Halogen lamp	249.75	110.77	105.378	116.162
Halogen lamp	253.652	111.535	106.135	116.936
Halogen lamp	257.555	112.28	106.867	117.692
Halogen lamp	261.457	113.003	107.572	118.433
Halogen lamp	265.359	113.705	108.256	119.154
Halogen lamp	269.262	114.387	108.913	119.862
Halogen lamp	273.164	115.049	109.547	120.552
Halogen lamp	277.066	115.692	110.152	121.231
Halogen lamp	280.969	116.314	110.744	121.885
Halogen lamp	284.871	116.918	111.302	122.534
Halogen lamp	288.773	117.503	111.844	123.161
Halogen lamp	292.676	118.069	112.362	123.776
Halogen lamp	296.578	118.616	112.86	124.372
Halogen lamp	300.481	119.146	113.333	124.959
Halogen lamp	304.383	119.658	113.794	125.521
Halogen lamp	308.285	120.152	114.231	126.073
Halogen lamp	312.188	120.629	114.643	126.614
Halogen lamp	316.09	121.089	115.036	127.141
Halogen lamp	319.992	121.532	115.412	127.651
Halogen lamp	323.894	121.958	115.772	128.145
Halogen lamp	327.797	122.369	116.122	128.615
Halogen lamp	331.699	122.763	116.44	129.086
Halogen lamp	335.602	123.141	116.748	129.535
Halogen lamp	339.504	123.504	117.032	129.976
Halogen lamp	343.406	123.852	117.308	130.397
Halogen lamp	347.309	124.185	117.56	130.809
Halogen lamp	351.211	124.502	117.804	131.201
Halogen lamp	355.113	124.806	118.039	131.572
Halogen lamp	359.016	125.095	118.251	131.938
Halogen lamp	362.918	125.369	118.437	132.302
Halogen lamp	366.82	125.63	118.625	132.635
Halogen lamp	370.723	125.877	118.798	132.956
Halogen lamp	374.625	126.111	118.956	133.266
Halogen lamp	378.527	126.331	119.096	133.566
Halogen lamp	382.43	126.538	119.223	133.854
Halogen lamp	386.332	126.733	119.349	134.116
Halogen lamp	390.234	126.915	119.451	134.379
Halogen lamp	394.137	127.084	119.548	134.62
Halogen lamp	398.039	127.241	119.628	134.854
Halogen lamp	401.941	127.386	119.702	135.07
Halogen lamp	405.844	127.519	119.758	135.28
Halogen lamp	409.746	127.641	119.818	135.463
Halogen lamp	413.648	127.751	119.851	135.65
Halogen lamp	417.551	127.849	119.887	135.811
Halogen lamp	421.453	127.937	119.899	135.975
Halogen lamp	425.356	128.014	119.922	136.106
Halogen lamp	429.258	128.08	119.919	136.24
Halogen lamp	433.16	128.135	119.918	136.352
Halogen lamp	437.062	128.18	119.9	136.46
Halogen lamp	440.965	128.215	119.865	136.565
Halogen lamp	444.867	128.24	119.835	136.645
Halogen lamp	448.769	128.255	119.796	136.714
Halogen lamp	452.672	128.26	119.756	136.764
Halogen lamp	456.574	128.256	119.691	136.82
Halogen lamp	460.477	128.242	119.636	136.848
Halogen lamp	464.379	128.219	119.556	136.882
Halogen lamp	468.281	128.188	119.477	136.898
Halogen lamp	472.184	128.147	119.388	136.905
Halogen lamp	476.086	128.097	119.299	136.896
Halogen lamp	479.988	128.039	119.195	136.883
Halogen lamp	483.891	127.973	119.093	136.852
Halogen lamp	487.793	127.898	118.986	136.81
Halogen lamp	491.695	127.815	118.862	136.768
Halogen lamp	495.598	127.724	118.732	136.716
Halogen lamp	499.5	127.625	118.608	136.642
Halogen lamp	503.402	127.519	118.468	136.57
Halogen lamp	507.305	127.405	118.326	136.484
Halogen lamp	511.207	127.283	118.179	136.387
Halogen lamp	515.109	127.155	118.027	136.282
Halogen lamp	519.012	127.019	117.865	136.172
Halogen lamp	522.914	126.876	117.7	136.052
Halogen lamp	526.816	126.726	117.53	135.922
Halogen lamp	530.719	126.569	117.363	135.776
Halogen lamp	534.621	126.406	117.176	135.636
Halogen lamp	538.523	126.236	116.994	135.478
Halogen lamp	542.426	126.06	116.801	135.319
Halogen lamp	546.328	125.878	116.612	135.143
Halogen lamp	550.231	125.689	116.408	134.97
Halogen lamp	554.133	125.495	116.215	134.774
Halogen lamp	558.035	125.294	116.009	134.58
Halogen lamp	561.938	125.088	115.8	134.376
Halogen lamp	565.84	124.876	115.59	134.162
Halogen lamp	569.742	124.658	115.359	133.958
Halogen lamp	573.644	124.435	115.141	133.73
Halogen lamp	577.547	124.207	114.915	133.499
Halogen lamp	581.449	123.973	114.686	133.26
Halogen lamp	585.352	123.735	114.452	133.017
Halogen lamp	589.254	123.491	114.215	132.767
Halogen lamp	593.156	123.242	113.972	132.512
Halogen lamp	597.059	122.989	113.725	132.253
Halogen lamp	600.961	122.731	113.478	131.983
Halogen lamp	604.863	122.468	113.234	131.702
Halogen lamp	608.766	122.2	112.972	131.429
Halogen lamp	612.668	121.929	112.716	131.141
Halogen lamp	616.57	121.653	112.453	130.852
Halogen lamp	620.473	121.372	112.187	130.557
Halogen lamp	624.375	121.088	111.92	130.256
Halogen lamp	628.277	120.799	111.647	129.951
Halogen lamp	632.18	120.507	111.378	129.635
Halogen lamp	636.082	120.21	111.098	129.323
Halogen lamp	639.984	119.91	110.818	129.002
Halogen lamp	643.887	119.606	110.531	128.681
Halogen lamp	647.789	119.299	110.248	128.35
Halogen lamp	651.691	118.988	109.955	128.021
Halogen lamp	655.594	118.674	109.665	127.682
Halogen lamp	659.496	118.356	109.368	127.344
Halogen lamp	663.398	118.035	109.073	126.997
Halogen lamp	667.301	117.71	108.766	126.655
Halogen lamp	671.203	117.383	108.463	126.303
Halogen lamp	675.106	117.053	108.156	125.949
Halogen lamp	679.008	116.719	107.847	125.591
Halogen lamp	682.91	116.383	107.529	125.237
Halogen lamp	686.812	116.044	107.215	124.873
Halogen lamp	690.715	115.702	106.894	124.51
Halogen lamp	694.617	115.358	106.575	124.14
Halogen lamp	698.519	115.01	106.25	123.771
Halogen lamp	702.422	114.661	105.924	123.397
Halogen lamp	706.324	114.309	105.591	123.026
Halogen lamp	710.227	113.954	105.257	122.651
Halogen lamp	714.129	113.597	104.92	122.275
Halogen lamp	718.031	113.238	104.582	121.895
Halogen lamp	721.934	112.877	104.238	121.516
Halogen lamp	725.836	112.513	103.894	121.133
Halogen lamp	729.738	112.148	103.542	120.754
Halogen lamp	733.641	111.78	103.192	120.369
Halogen lamp	737.543	111.411	102.837	119.985
Halogen lamp	741.445	111.04	102.481	119.598
Halogen lamp	745.348	110.666	102.121	119.212
Halogen lamp	749.25	110.291	101.756	118.827
Halogen lamp	753.152	109.915	101.39	118.44
Halogen lamp	757.055	109.537	101.021	118.052
Halogen lamp	760.957	109.157	100.647	117.666
Halogen lamp	764.859	108.775	100.272	117.278
Halogen lamp	768.762	108.392	99.8923	116.892
Halogen lamp	772.664	108.008	99.5099	116.506
Halogen lamp	776.566	107.622	99.1251	116.119
Halogen lamp	780.469	107.235	98.7358	115.735
Halogen lamp	784.371	106.847	98.345	115.349
Halogen lamp	788.273	106.457	97.9493	114.965
Halogen lamp	792.176	106.067	97.5523	114.581
Halogen lamp	796.078	105.675	97.1513	114.198
Halogen lamp	799.981	105.282	96.7473	113.816
Halogen lamp	803.883	104.888	96.3397	113.436
Halogen lamp	807.785	104.493	95.9294	113.056
Halogen lamp	811.688	104.097	95.516	112.678
Halogen lamp	815.59	103.7	95.0994	112.301
Halogen lamp	819.492	103.302	94.6796	111.925
Halogen lamp	823.394	102.904	94.2568	111.551
Halogen lamp	827.297	102.505	93.8309	111.178
Halogen lamp	831.199	102.105	93.4022	110.807
Halogen lamp	835.102	101.704	92.9703	110.438
Halogen lamp	839.004	101.303	92.5358	110.07
Halogen lamp	842.906	100.901	92.0982	109.704
Halogen lamp	846.809	100.499	91.657	109.34
Halogen lamp	850.711	100.096	91.2132	108.978
Halogen lamp	854.613	99.6921	90.7674	108.617
Halogen lamp	858.516	99.2883	90.3177	108.259
Halogen lamp	862.418	98.884	89.8667	107.901
Halogen lamp	866.32	98.4794	89.4116	107.547
Halogen lamp	870.223	98.0744	88.9543	107.195
Halogen lamp	874.125	97.6691	88.4945	106.844
Halogen lamp	878.027	97.2636	88.0323	106.495
Halogen lamp	881.93	96.8578	87.5679	106.148
Halogen lamp	885.832	96.4519	87.1003	105.803
Halogen lamp	889.734	96.0457	86.6311	105.46
Halogen lamp	893.637	95.6395	86.1593	105.12
Halogen lamp	897.539	95.2332	85.6843	104.782
Halogen lamp	901.441	94.8267	85.2086	104.445
Halogen lamp	905.344	94.4203	84.7311	104.109
Halogen lamp	909.246	94.0139	84.25	103.778
Halogen lamp	913.148	93.6075	83.7685	103.446
Halogen lamp	917.051	93.2011	83.2841	103.118
Halogen lamp	920.953	92.7948	82.7981	102.792
Halogen lamp	924.856	92.3887	82.3104	102.467
Halogen lamp	928.758	91.9826	81.8215	102.144
Halogen lamp	932.66	91.5768	81.3306	101.823
Halogen lamp	936.562	91.1711	80.8365	101.506
Halogen lamp	940.465	90.7657	80.3432	101.188
Halogen lamp	944.367	90.3605	79.8465	100.875
Halogen lamp	948.269	89.9556	79.3496	100.562
Halogen lamp	952.172	89.551	78.8535	100.249
Halogen lamp	956.074	89.1467	78.3548	99.9386
Halogen lamp	959.977	88.7428	77.8553	99.6302
Halogen lamp	963.879	88.3392	77.3533	99.3251
Halogen lamp	967.781	87.9361	76.8507	99.0214
Halogen lamp	971.684	87.5333	76.3468	98.7198
Halogen lamp	975.586	87.131	75.8437	98.4182
Halogen lamp	979.488	86.7291	75.3388	98.1195
Halogen lamp	983.391	86.3278	74.8357	97.8199
Halogen lamp	987.293	85.9269	74.3268	97.527
Halogen lamp	991.195	85.5266	73.8233	97.2299
Halogen lamp	995.098	85.1268	73.3159	96.9377
Halogen lamp	999	84.7276	72.8066	96.6486

[truncated: 4 more sheets: Fig. 4b, Fig. 4b_fit, Fig. 4c, Fig. 4d]
